# Supplementary material for: miR408-5p and miR408-3p cooperatively reduce cadmium uptake and accumulation in rice
Source: PLoS Biol. 2026 Jun 2;24(6):e3003811. doi: 10.1371/journal.pbio.3003811 (PMC13229367; doi:10.1371/journal.pbio.3003811)
Supplement: S1 Table — (XLSX) [file pbio.3003811.s015.xlsx]

## Sheet: Sheet1
S1 Table｜Primers sequences
Primers	Sequence (5’- 3’)	Purpose	Vector
Constructs for rice transformation
MIR408-OE-1F	CTCGGTACCTGTACTCCAGCTTTGCTCTCC	MIR408 Overexpression in NIP	pCAMBIA1390-Ubi
MIR408-OE-1R	CTCGGATCCCTAGCATGGCATGCCGAATGA
miR408cas9-test-F	ATGGTTCAAGGCAAAGAC	MIR408 CRISPR-cas9	pYLCRISPR/Cas9
miR408cas9-test-R	TAGTACGCTTGGTCCATT
U6a-miR408T-target	TGCTCTGCCTCATCCCTGTCCggcagccaagccagca
U3-miR408T-target	TCTCTCAGAACTCATTCACATgccacggatcatctgc
gRTU6a-miR408	GACAGGGATGAGGCAGAGCAgttttagagctagaaat
gRTU3-miR408	TGTGAATGAGTTCTGAGAGAgttttagagctagaaat
STTM-3p	GCCAGGGAAGACTAGGCAGTGCAGGTTGTTGTTGTTATGGTCTAATTTAAATATGGTCTAAAGAAGAAGAATGCCAGGGAAGACTAGGCAGTGCAG	Block miR408-3p activity	pCAMBIA1390-Ubi
STTM-5p	CCATGCTCTGCCTACTCATCCCTGGTTGTTGTTGTTATGGTCTAATTTAAATATGGTCTAAAGAAGAAGAATCCATGCTCTGCCTACTCATCCCTG	Block miR408-5p activity
MIR408P-F	CATCTGCAGCAAGGCCTAACTTCTTCACA	GUS	pCAMBIA1305-GUS
MIR408P-R	CATGGATCCAACCATCCTTTTTCCCTTAC
HIPP19-P-F	GAGCTCGGTACCCGGGGATCCTAATGGCGTCAATAATTCAGTGAAC	GFP	pCAMBIA1305
HIPP19-P-R	ATTCGAGCTCGGTACCTTAAGATCTGTACAGCTCGTCCATG
UCL7-P-F	GAGCTCGGTACCCGGGGATCCAGTTCACGGGTGGGGTTTCAGG	GFP	pCAMBIA1305
UCL7-P-R	ATTCGAGCTCGGTACCTTAAGATCTGTACAGCTCGTCCATG
HIPP19-gRT1	CCTGCCTCCGCAAGAAGATgttttagagctagaaat	HIPP19 CRISPR-cas9	pYLCRISPR/Cas9
HIPP19-U3T1	ATCTTCTTGCGGAGGCAGGTgccacggatcatctgc
HIPP19-gRT2	TGAGGGCAGTAGCACGGCTCgttttagagctagaaat
HIPP19-U6aT2	GAGCCGTGCTACTGCCCTCACggcagccaagccagca
HIPP19cas-test-F	GCATGCAGCTTAATCAATTCTGACC
HIPP19cas-test-R	TTACATGATGGAGCAGGGGTCG
UCL7-gRT1	CGACCCGTCCGTGCACAACGgttttagagctagaaat	UCL7 CRISPR-cas9	pYLCRISPR/Cas9
UCL7-U6aT1	CGTTGTGCACGGACGGGTCGggcagccaagccagca
UCL7-gRT2	CCGGCACCAAGTACAGCTCCgttttagagctagaaat
UCL7-U3T2	GGAGCTGTACTTGGTGCCGGTgccacggatcatctgc
UCL7cas-test-F	ATGGCCCAGGGAAGAGGC
UCL7cas-test-R	TCAGCTGGCGGTGACGGCC
Constructs for Yeast Assay
pYES2-HIPP19-F	GGGAATATTAAGCTTGGTACCATGAAGCAAAAGATCGTGATCAAG	Cloning	pYES2
pYES2-HIPP19-R	GGCCGTTACTAGTGGATCCTTACATGATGGAGCAGGGGTC	Cloning
pYES2-UCL7-F	GGGAATATTAAGCTTGGTACCATGGCCCAGGGAAGAGGC	Cloning
pYES2-UCL7-R	GGCCGTTACTAGTGGATCCTCAGCTGGCGGTGACGGCC	Cloning
pYES2-Nramp5-F	GGCCGTTACTAGTGGATCCCACACCCTTGTCGATCGATCGATCTG	Cloning
pYES2-Nramp5-R	GGCCGTTACTAGTGGATCCCACACCCTTGTCGATCGATCGATCTG	Cloning
pYES2-Cd1-F	GGGAATATTAAGCTTGGTACCATGGAGGTGTTCTACTACCTCGTG	Cloning
pYES2-Cd1-R	GGCCGTTACTAGTGGATCCTTAAGGATTCAGTGGCTCATCTTCATCATC	Cloning
Constructs for Protein purification
pMAL-GFP-F	GGATTTCAGAATTCGGATCCATGGTGAGCAAGGGCGAG	Cloning	pMAL-C2X
pMAL-GFP-R	ACGGCCAGTGCCAAGCTTTTAAGATCTGTACAGCTCGTCCATG	Cloning
pMAL-HIPP19-F	GGATTTCAGAATTCGGATCCATGAAGCAAAAGATCGTGATCAAG	Cloning
pMAL-HIPP19-R	CAAGCTTGCCTGCAGGTCGATTACATGATGGAGCAGGGGTCGC	Cloning
pMAL-UCL7-F	GGATTTCAGAATTCGGATCCATGGCCCAGGGAAGAGGC	Cloning
pMAL-UCL7-R	CAAGCTTGCCTGCAGGTCGATCAGCTGGCGGTGACGGCC	Cloning
Constructs for Luciferase and Dual-Luc Assay
MIR408-OE-F	GGACAGGGTACCCGGGGATCCTGTACTCCAGCTTTGCTCTCC	Cloning	pCAMBIA2300-35S
MIR408-OE-R	CAGGTCGACTCTAGAGGATCCCTAGCATGGCATGCCGAATGA	Cloning
MIR530-OE-F	GGACAGGGTACCCGGGGATCCTGTGACATGTACTGCAGCAGCTA	Cloning	pCAMBIA2300-35S
MIR530-OE-R	CAGGTCGACTCTAGAGGATCCTTGAAAGGAATCAGCAAGAGAAC	Cloning
pG0800-HIPP19-F	ATTTGGAGAGGACAGGGTACCATGAAGCAAAAGATCGTGATCAAG	Cloning	pGreenII 0800-LUC-2
pG0800-HIPP19-R	ATTTCAGCGAATTCTCTAGAATTACATGATGGAGCAGGGGTCGC	Cloning
HIPP19tar-mutate1-F	GAAGAAGCCGGAGCCGTGCTACTGCCCTCTAGGGTGCTACTACCACCACCACTACGG	Cloning
HIPP19tar-mutate1-R	GTGGTGGTGGTAGTAGCACCCTAGAGGGCAGTAGCACGGCTCCGGCTTCTTCTCCTCC	Cloning
HIPP19tar-mutate2-F	GAAGAAGCCGGAGCCTACGAACTGCCCTCATCCCTGCTACTACCACCACCACTACGG	Cloning
HIPP19tar-mutate2-R	GTGGTGGTGGTAGTAGCAGGGATGAGGGCAGTTCGTAGGCTCCGGCTTCTTCTCCTCC	Cloning
UCL7mluc-F	AAAGATCGCCGTGGGATCCATGGCGCAAGGTCGTGGGAGCGCTGCGCAGGGGCTCGCCC	Cloning
UCL7-luc-F	GGAAAGATCGCCGTGGGATCCATGGCCCAGGGAAGAGGC	Cloning
UCL7-luc-R	CAGGTCGACTCTAGAGGATCCGCTGGCGGTGACGGCC	Cloning
HIPP19-Nluc-F	GCTCGGTACCCGGGATCCATGAAGCAAAAGATCGTGATCAAG	Cloning	pCAMBIA1299-nLUC
HIPP19-Nluc-R	CGTACGAGATCTGGTCGACCATGATGGAGCAGGGGTCGC	Cloning
NRAMP5-Cluc-L	GCGTCCCGGGGCGGTACCATGGAGATTGAGAGAGAGAGCAGTG	Cloning	pCAMBIA1300-cLUC
NRAMP5-Cluc-R	CCTTGTAGTCCATTTGTTGGATCCTACCTTGGGAGCGGGATGTCGG	Cloning
Constructs for transient gene expression in protoplast
HIPP19-flag-CDS-F	TTCCTGCAGCCCGGGGGATCCATGAAGCAAAAGATCGTGATCAAG	Cloning	pGreenII 0800-LUC-3
HIPP19-CDS-R	ATCATAAACTTTCGAAGTCATTTACATGATGGAGCAGGGGTC	Cloning
HIPP19m1-F	GAAGAAGCCGGAGCCGTGCTACTGCCCTCTAGGGTGCTACTACCACCACCACTACGG	Cloning
HIPP19m1-R	GTGGTGGTGGTAGTAGCACCCTAGAGGGCAGTAGCACGGCTCCGGCTTCTTCTCCTCC	Cloning
MIR408-OE-F	GGACAGGGTACCCGGGGATCCTGTACTCCAGCTTTGCTCTCC	Cloning	pCAMBIA2300-35S
MIR408-OE-R	CAGGTCGACTCTAGAGGATCCCTAGCATGGCATGCCGAATGA	Cloning
MIR530-OE-F	GGACAGGGTACCCGGGGATCCTGTGACATGTACTGCAGCAGCTA	Cloning
MIR530-OE-R	CAGGTCGACTCTAGAGGATCCTTGAAAGGAATCAGCAAGAGAAC	Cloning
GFP-HIPP19-F	GCATGGACGAGCTGTACAGATCTATGAAGCAAAAGATCGTGATCAAG	Cloning	pCAMBIA2300-35S
GFP-HIPP19-R	TAAGCAGGGCATGCCTGCAGTTACATGATGGAGCAGGGGTC	Cloning
HIPP19-GFP-F	AAGTCCGGAGCTAGCTCTAGAATGAAGCAAAAGATCGTGATCAAG	Cloning	pAN580
HIPP19-GFP-R	GCCCTTGCTCACCATGGATCCCATGATGGAGCAGGGGTCGC	Cloning
UCL7-GFP-F	AAGTCCGGAGCTAGCTCTAGAATGGCCCAGGGAAGAGGC	Cloning
UCL7-GFP-R	GCCCTTGCTCACCATGGATCCGCTGGCGGTGACGGCCATC	Cloning
PIP2-mCherry-F	AGGACAGCCCAAGCTTATGGCAAAGGATGTGGAAGCC	Cloning	pCAMBIA1300-mCherry
PIP2-mCherry-R	TGCTCACCATGGATCCGACGTTGGCAGCACTTCTGAA	Cloning
qRT-PCR
qMIR408-F	CATCAGGTAAGGGAAAAAGG	Real-time PCR
qMIR408-R	AGCAACAACAACACCAGCCA	Real-time PCR
qmiR408-5p-stem loop	GTCGTATCCAGTGCAGGGTCCGAGGTATTCGCACTGGATACGACCCATGCTCTG	Real-time PCR
qmiR408-3p-stem loop	GTCGTATCCAGTGCAGGGTCCGAGGTATTCGCACTGGATACGACGCCAGG	Real-time PCR
qmiR398-stem loop	GTCGTATCCAGTGCAGGGTCCGAGGTATTCGCACTGGATACGACAGGGC	Real-time PCR
qmiR408-5p-F	GGCCAGGGATGAGGCAGA	Real-time PCR
qmiR408-5p-R	CCAGTGCAGGGTCCGAGGT	Real-time PCR
qmiR408-3p-F	TGCAGCTGCACTGCCTCTTC	Real-time PCR
qmiR408-3p-R	CCAGTGCAGGGTCCGAGGT	Real-time PCR
qmiR398-F	TGGTGTGTTCTCAGGTCGCCC	Real-time PCR
qmiR398-R	CAGTGCAGGGTCCGAGGTATT	Real-time PCR
U6-F	TACAGATAAGATTAGCATGGCCCC	Real-time PCR
U6-R	GGACCATTTCTCGATTTGTACGTG	Real-time PCR
Actin-F	TGCTATGTACGTCGCCATCCAG	Real-time PCR
Actin-R	AATGAGTAACCACGCTCCGTCA	Real-time PCR
qHIPP19-F	GCAGTGATTTCTTCAGCGATT	Real-time PCR
qHIPP19-R	CGAAGGAAGCCCCACAAAGAT	Real-time PCR
qUCL5-F	GTGTTCAAGGTTCAGCCGAGTT	Real-time PCR
qUCL5-R	CACCCGCTGCTGTCGCCA	Real-time PCR
qUCL7-F	GCTGAAGAGGAAGCCAACG	Real-time PCR
qUCL7-R	GCGACGCACTATGACAACAA	Real-time PCR
qUCL8-F	TCGTCGTGAGCTGCATCTTC	Real-time PCR
qUCL8-R	ACCTGAACACGAGGATGTCG	Real-time PCR
qUCL9-F	CACTACCACCACTCGCCTCACA	Real-time PCR
qUCL9-R	GAGCACGCAGAGGAGGACCATC	Real-time PCR
qUCL17-F	CGTTTGATTTGAGCGAGCGAGA	Real-time PCR
qUCL17-R	GAGCCACCAGTCGAGGTTGC	Real-time PCR
qUCL30-F	CTAATCTTCCCCTTCGTCTCCG	Real-time PCR
qUCL30-R	TTGCCCAAGTATCGTAGTTCTGGC	Real-time PCR
RT-PCR
RT-P1-F	CATTTGGAGAGGACAGGGTACCATG	RT-PCR
RT-P1-R	CGGTGACCTCCACCGAGC	RT-PCR
RT-P2-F	GCAGTGATTTCTTCAGCGAT	RT-PCR
RT-P2-R	CCGGTGGTGCAGATGAACTT	RT-PCR
RT-Hyg-F	CTTCTACACAGCCATCGGTCCAG	RT-PCR
RT-Hyg-R	CAATACGAGGTCGCCAACATCTT	RT-PCR
RT-Actin-F	TGCTATGTACGTCGCCATCCAG	RT-PCR
RT-Actin-R	AATGAGTAACCACGCTCCGTCA	RT-PCR
