# Supplementary material for: miR408-5p and miR408-3p cooperatively reduce cadmium uptake and accumulation in rice
Source: PLoS Biol. 2026 Jun 2;24(6):e3003811. doi: 10.1371/journal.pbio.3003811 (PMC13229367; doi:10.1371/journal.pbio.3003811)
Supplement: S1 Data — (XLSX) [file pbio.3003811.s016.xlsx]

## Sheet: Figure 1
Figure 1A
	Relative expression of MIR408
	Data	0h	12h	24h	3d
		0.910612	4.90786	11.8366	26.6601
		1.11766	4.57778	11.6368	26.7593
		0.98256	4.88903	12.2375	27.5014
	Average	1.00361	4.79156	11.9037	26.9736
	Stdev.s	0.105114	0.185372	0.305891	0.45979
	Test details	P Value	Summary
	0h vs. 12h	<0.0001	***
	0h vs. 24h	<0.0001	***
	0h vs. 3d	<0.0001	***
Figure 1C											Figure 1D
	Cd concentration of root					Cd concentration of shoot						Cd translocation ratio
	Data	WT	MIR408-OE#1	MIR408-OE#2		Data	WT	MIR408-OE#1	MIR408-OE#2			Data	WT	MIR408-OE#1	MIR408-OE#2
		577.253	413.184	545.22			64.3719	52.0151	55.887				10.0326	11.1812	9.29734
		567.186	369.585	456.985			64.8586	55.3648	53.94				10.2617	13.0286	10.5573
		573.871	539.272	477.906			68.8442	30.3968	40.3171				10.7115	5.33586	7.77986
		594.929	465.236	511.839			67.0464	39.9523	55.268				10.1282	7.90839	9.7456
		570.932	525.363	499.794			77.4405	51.734	57.1521				11.9438	8.96453	10.2617
	Average	576.834	462.528	498.349		Average	68.5123	45.8926	52.5128			Average	10.6156	9.28372	9.52836
	Stdev.s	10.7738	72.3161	33.5778		Stdev.s	5.30246	10.4491	6.91505			Stdev.s	0.786766	2.96662	1.09022
	Test details	P Value	Summary			Test details	P Value	Summary				Test details	P Value	Summary
	WT vs. MIR408-OE#1	0.0043	**			WT vs. MIR408-OE#1	0.0013	**				WT vs. MIR408-OE#1	0.4883	ns
	WT vs. MIR408-OE#2	0.0403	*			WT vs. MIR408-OE#2	0.0146	*				WT vs. MIR408-OE#2	0.6139	ns
Figure 1E											Figure 1F
	Cd concentration of root					Cd concentration of shoot						Cd translocation ratio
	Data	WT	mir408#1	mir408#2		Data	WT	mir408#1	mir408#2			Data	WT	mir408#1	mir408#2
		589.642	691.761	675.284			57.203	72.8826	68.0084				8.8434	9.53157	9.14961
		570.932	691.5	693.593			56.3942	69.854	68.5976				8.98961	9.17497	9.00006
		625.279	671.827	697.378			59.2873	73.1501	85.0794				8.66056	9.81911	10.8734
		645.84	691.411	719.748			59.204	65.6477	69.0225				8.3972	8.67141	8.75065
		581.955	751.142	666.808			63.944	71.6545	71.3637				9.9	8.70866	9.66763
	Average	602.729	699.528	690.562		Average	59.2065	70.6378	72.4143			Average	8.95815	9.18115	9.48826
	Stdev.s	31.5476	30.0916	20.6466		Stdev.s	2.93143	3.07816	7.1936			Stdev.s	0.571066	0.503218	0.843765
	Test details	P Value	Summary			Test details	P Value	Summary				Test details	P Value	Summary
	WT vs. mir408#1	0.0003	***			WT vs. mir408#1	0.0056	**				WT vs. mir408#1	0.8406	ns
	WT vs. mir408#2	0.0006	***			WT vs. mir408#2	0.002	**				WT vs. mir408#2	0.4002	ns

## Sheet: Figure 2
Figure 2A
	Relative expression of miR408-5p
	Data	0h	12h	24h	3d
		0.956934	1.82842	6.44599	10.8031
		1.00012	1.70274	6.9538	9.30105
		1.04488	1.85268	6.47218	9.55401
	Average	1.00064	1.79462	6.62399	9.88605
	Stdev.s	0.0439733	0.0804858	0.285924	0.804189
	Test details	P Value	Summary
	0h vs. 12h	<0.0001	***
	0h vs. 24h	<0.0001	***
	0h vs. 3d	<0.0001	***
Figure 2C							Figure 2D
	Relative expression of HIPP19							LUC/REN
	Data	0h	12h	24h	3d			Data	I+III	I+IV	II+III	II+IV
		0.97384	16.3871	35.028	44.866				0.078328	0.42291	0.274892	0.366667
		1.07924	15.8877	33.7281	45.484				0.04437	0.26659	0.474542	0.328601
		0.951467	16.6963	34.1139	46.2734				0.059523	0.30663	0.476895	0.288568
	Average	1.00152	16.3237	34.29	45.5412			Average	0.0607403	0.332043	0.408776	0.327945
	Stdev.s	0.068235	0.408039	0.667591	0.705423			Stdev.s	0.0170117	0.0811995	0.115953	0.0390536
	Test details	P Value	Summary					Tukey's multiple comparisons test	Mean Diff.	95.00% CI of diff.	Below threshold?	Summary	Adjusted P Value
	0h vs. 12h	<0.0001	***					I+III vs. I+IV	-0.2713	-0.4646 to -0.07804	Yes	**	0.0087
	0h vs. 24h	<0.0001	***					I+III vs. II+III	-0.348	-0.5413 to -0.1548	Yes	**	0.0019
	0h vs. 3d	<0.0001	***					I+III vs. II+IV	-0.2672	-0.4605 to -0.07394	Yes	**	0.0095
								I+IV vs. II+III	-0.07673	-0.2700 to 0.1165	No	ns	0.6036
								I+IV vs. II+IV	0.004098	-0.1892 to 0.1974	No	ns	0.9999
								II+III vs. II+IV	0.08083	-0.1124 to 0.2741	No	ns	0.566
Figure 2E
	Relative mRNA level of HIPP19							Relative mRNA level of HIPP19							Relative mRNA level of HIPP19
	Data	WT	MIR408-OE#1	MIR408-OE#2				Data	WT	mir408#1	mir408#2				Data	WT	STTM-5p#1	STTM-5p#2
		1.00738	0.917601	1.11234					1.01653	0.973566	0.999412					0.967908	1.00192	0.950458
		1.02742	0.877444	1.01835					0.994398	0.96797	0.994788					1.07433	1.10479	0.912243
		0.966182	0.98737	1.14366					0.989284	1.0016	1.00579					0.961673	1.09205	0.956037
	Average	1.00033	0.927472	1.09145				Average	1.00007	0.981045	0.999998				Average	1.0013	1.06626	0.939579
	Stdev.s	0.0312224	0.0556238	0.065212				Stdev.s	0.01448	0.0180183	0.00552583				Stdev.s	0.0633212	0.0560757	0.0238377
	Test details	P Value	Summary					Test details	P Value	Summary					Test details	P Value	Summary
	WT vs. MIR408-OE#1	0.2624	ns					WT vs. mir408#1	0.2611	ns					WT vs. STTM-5p#1	0.3077	ns
	WT vs. MIR408-OE#2	0.1506	ns					WT vs. mir408#2	>0.9999	ns					WT vs. STTM-5p#2	0.3387	ns
Figure 2G							Figure 2H
	Relative HIPP19 protein level							Relative HIPP19 protein level							Relative HIPP19 protein level
	Data	I+III	I+IV	II+III				Data	WT	MIR408-OE#1	MIR408-OE#2	mir408#1	mir408#2		Data	WT	MIR408-OE#1	MIR408-OE#2	mir408#1	mir408#2
		1	1.23174	1.58022					1	0.686853	0.556431	1.25303	1.31319			1	1.08931	0.963141	0.940689	1.02892
		1	1.45969	1.31123					1	0.50256	0.520939	1.22745	1.19404			1	0.84998	0.911222	1.01077	1.19169
		1	1.21302	1.52135					1	0.707721	0.561929	1.37856	1.44687			1	0.984889	1.00229	0.850602	0.931466
	Average	1	1.30148	1.47093				Average	1	0.632378	0.546433	1.28634	1.31803		Average	1	0.974727	0.958884	0.934021	1.05069
	Stdev.s	0	0.13733	0.141402				Stdev.s	0	0.112909	0.0222491	0.0808753	0.126483		Stdev.s	0	0.119989	0.0456823	0.080293	0.131471
	Tukey's multiple comparisons test	Mean Diff.	95.00% CI of diff.	Below threshold?	Summary	Adjusted P Value		Tukey's multiple comparisons test	Mean Diff.	95.00% CI of diff.	Below threshold?	Summary	Adjusted P Value		Tukey's multiple comparisons test	Mean Diff.	95.00% CI of diff.	Below threshold?	Summary	Adjusted P Value
	I+III vs. I+IV	-0.3015	-0.5866 to -0.01638	Yes	*	0.0403		WT vs. MIR408-OE#1	0.3676	0.1403 to 0.5949	Yes	**	0.0024		WT vs. MIR408-OE#1	0.02527	-0.2157 to 0.2663	No	ns	0.9964
	I+III vs. II+III	-0.4709	-0.7560 to -0.1858	Yes	**	0.0055		WT vs. MIR408-OE#2	0.4536	0.2262 to 0.6809	Yes	***	0.0005		WT vs. MIR408-OE#2	0.04112	-0.1999 to 0.2821	No	ns	0.9779
	I+IV vs. II+III	-0.1695	-0.4546 to 0.1157	No	ns	0.2406		WT vs. mir408#1	-0.2863	-0.5137 to -0.05902	Yes	*	0.0134		WT vs. mir408#1	0.06598	-0.1750 to 0.3070	No	ns	0.8901
								WT vs. mir408#2	-0.318	-0.5454 to -0.09071	Yes	**	0.0067		WT vs. mir408#2	-0.05069	-0.2917 to 0.1903	No	ns	0.9537
								MIR408-OE#1 vs. MIR408-OE#2	0.08595	-0.1414 to 0.3133	No	ns	0.7279		MIR408-OE#1 vs. MIR408-OE#2	0.01584	-0.2252 to 0.2568	No	ns	0.9994
								MIR408-OE#1 vs. mir408#1	-0.654	-0.8813 to -0.4266	Yes	***	<0.0001		MIR408-OE#1 vs. mir408#1	0.04071	-0.2003 to 0.2817	No	ns	0.9787
								MIR408-OE#1 vs. mir408#2	-0.6857	-0.9130 to -0.4583	Yes	***	<0.0001		MIR408-OE#1 vs. mir408#2	-0.07597	-0.3170 to 0.1650	No	ns	0.8328
								MIR408-OE#2 vs. mir408#1	-0.7399	-0.9672 to -0.5126	Yes	***	<0.0001		MIR408-OE#2 vs. mir408#1	0.02486	-0.2161 to 0.2659	No	ns	0.9966
								MIR408-OE#2 vs. mir408#2	-0.7716	-0.9989 to -0.5443	Yes	***	<0.0001		MIR408-OE#2 vs. mir408#2	-0.09181	-0.3328 to 0.1492	No	ns	0.7228
								mir408#1 vs. mir408#2	-0.03169	-0.2590 to 0.1956	No	ns	0.9895		mir408#1 vs. mir408#2	-0.1167	-0.3577 to 0.1243	No	ns	0.5326
Figure 2I
	Relative HIPP19 protein level							Relative HIPP19 protein level
	Data	WT	STTM-5p#1	STTM-5p#2	STTM-3p#1	STTM-3p#2		Data	WT	STTM-5p#1	STTM-5p#2	STTM-3p#1	STTM-3p#2
		1	1.28555	1.36973	0.945893	0.985678			1	1.09212	1.48796	1.30944	1.17787
		1	1.47994	1.31765	1.13461	1.13264			1	1.69278	1.80511	1.46342	1.27141
		1	1.57477	1.6379	1.17832	1.18686			1	1.11134	0.9768	1.15703	1.46834
	Average	1	1.44675	1.44176	1.08628	1.10172		Average	1	1.29874	1.42329	1.30996	1.30587
	Stdev.s	0	0.147439	0.171843	0.123525	0.104091		Stdev.s	0	0.341379	0.417924	0.153195	0.148274
	Tukey's multiple comparisons test	Mean Diff.	95.00% CI of diff.	Below threshold?	Summary	Adjusted P Value			Mean Diff.	95.00% CI of diff.	Below threshold?	Summary	Adjusted P Value
	WT vs. STTM-5p#1	-0.4468	-0.7810 to -0.1125	Yes	**	0.0091		WT vs. STTM-5p#1	-0.2987	-0.9960 to 0.3985	No	ns	0.6354
	WT vs. STTM-5p#2	-0.4418	-0.7760 to -0.1075	Yes	**	0.0098		WT vs. STTM-5p#2	-0.4233	-1.121 to 0.2740	No	ns	0.3325
	WT vs. STTM-3p#1	-0.08628	-0.4205 to 0.2480	No	ns	0.9087		WT vs. STTM-3p#1	-0.31	-1.007 to 0.3873	No	ns	0.6055
	WT vs. STTM-3p#2	-0.1017	-0.4360 to 0.2325	No	ns	0.8489		WT vs. STTM-3p#2	-0.3059	-1.003 to 0.3914	No	ns	0.6164
	STTM-5p#1 vs. STTM-5p#2	0.004988	-0.3293 to 0.3392	No	ns	>0.9999		STTM-5p#1 vs. STTM-5p#2	-0.1245	-0.8218 to 0.5727	No	ns	0.9739
	STTM-5p#1 vs. STTM-3p#1	0.3605	0.02622 to 0.6947	Yes	*	0.0335		STTM-5p#1 vs. STTM-3p#1	-0.01122	-0.7085 to 0.6860	No	ns	>0.9999
	STTM-5p#1 vs. STTM-3p#2	0.345	0.01078 to 0.6793	Yes	*	0.0424		STTM-5p#1 vs. STTM-3p#2	-0.00713	-0.7044 to 0.6901	No	ns	>0.9999
	STTM-5p#2 vs. STTM-3p#1	0.3555	0.02124 to 0.6897	Yes	*	0.0361		STTM-5p#2 vs. STTM-3p#1	0.1133	-0.5839 to 0.8106	No	ns	0.9814
	STTM-5p#2 vs. STTM-3p#2	0.34	0.005788 to 0.6743	Yes	*	0.0458		STTM-5p#2 vs. STTM-3p#2	0.1174	-0.5799 to 0.8147	No	ns	0.9789
	STTM-3p#1 vs. STTM-3p#2	-0.01545	-0.3497 to 0.3188	No	ns	0.9999		STTM-3p#1 vs. STTM-3p#2	0.004088	-0.6932 to 0.7014	No	ns	>0.9999

## Sheet: Figure 3
Figure 3A											Figure 3B						Figure 3C											Figure 3D
	Cd concentration of root					Cd concentration of shoot						Cd translocation ratio						Cd concentration of root					Cd concentration of shoot						Cd translocation ratio
	Data	WT	hipp19#1	hipp19#2		Data	WT	hipp19#1	hipp19#2			Data	WT	hipp19#1	hipp19#2			Data	WT	STTM-5p#1	STTM-5p#2		Data	WT	STTM-5p#1	STTM-5p#2			Data	WT	STTM-5p#1	STTM-5p#2
		500.783	497.289	336.498			54.5795	49.9403	45.0653				9.82773	8.54401	8.26068				473.143	688.532	727.038			52.1476	66.9725	71.4132				9.9274	8.86461	8.94396
		592.589	497.561	399.015			50.711	46.4578	47.0716				7.88295	8.90844	7.8237				518.504	622.314	707.363			61.3215	61.1687	67.9541				10.5759	8.94957	8.76468
		597.429	479.909	506.962			52.081	48.6598	43.0297				8.01851	8.78889	8.13574				604.179	604.321	730.927			56.893	65.6989	68.7446				8.60618	9.80552	8.59661
		527.49	462.288	510.64			54.2847	46.2429	45.2236				9.33087	6.89988	6.7186				471.801	656.425	745.365			59.3426	66.4223	75.5536				11.1726	9.18898	9.20354
		597.427	446.445	416.161			50.8767	34.2612	37.4957				7.84766	5.56787	9.77075				602.238	601.576	723.203			57.6733	66.6579	78.0015				8.73955	9.97523	9.73553
	Average	563.144	476.698	433.855		Average	52.5066	45.1124	43.5772			Average	8.58154	7.74182	8.14189			Average	533.973	634.634	726.779		Average	57.4756	65.3841	72.3334			Average	9.80432	9.35678	9.04886
	Stdev.s	45.7653	22.3185	74.5753		Stdev.s	1.8385	6.25955	3.6885			Stdev.s	0.929797	1.46081	1.0948			Stdev.s	65.943	37.2269	13.7157		Stdev.s	3.42937	2.40272	4.3417			Stdev.s	1.12382	0.504988	0.444897
	Test details	P Value	Summary			Test details	P Value	Summary				Test details	P Value	Summary				Test details	P Value	Summary			Test details	P Value	Summary				Test details	P Value	Summary
	WT vs. hipp19#1	0.0441	*			WT vs. hipp19#1	0.0381	*				WT vs. hipp19#1	0.4868	ns				WT vs. STTM-5p#1	0.0075	**			WT vs. STTM-5p#1	0.0074	**				WT vs. STTM-5p#1	0.6005	ns
	WT vs. hipp19#2	0.0041	**			WT vs. hipp19#2	0.0135	*				WT vs. hipp19#2	0.813	ns				WT vs. STTM-5p#2	<0.0001	***			WT vs. STTM-5p#2	<0.0001	***				WT vs. STTM-5p#2	0.2608	ns
Figure 3E
	Cd concentration of root							Cd concentration of shoot									Figure 3F
	Data	WT	mir408	hipp19	mir408/hipp19#1	mir408/hipp19#2		Data	WT	mir408	hipp19	mir408/hipp19#1	mir408/hipp19#2					Cd concentration of root							Cd concentration of shoot
		538.204	630.982	357.203	353.169	363.266			63.0966	74.142	33.3484	42.469	50.9564					Data	WT	STTM-5p	hipp19	STTM-5p/hipp19#1	STTM-5p/hipp19#2		Data	WT	STTM-5p	hipp19	STTM-5p/hipp19#1	STTM-5p/hipp19#2
		515.229	619.065	434.753	493.963	369.694			63.4096	79.9239	50.6802	42.7717	36.7707						627.111	692.499	436.203	426.68	466.074			70.9146	82.3101	51.0577	42.7327	40.3133
		529.6	558.558	322.184	433.057	321.82			55.4523	71.2153	37.8626	55.26	40.4109						625.764	859.236	423.622	485.417	461.735			65.6354	68.5658	53.7228	44.9734	41.0937
		542.328	598.259	434.511	439.467	352.024			57.7667	71.2823	35.3198	53.0318	41.0397						628.543	641.78	476.351	464.397	437.939			66.2304	79.488	50.6051	59.2456	46.5941
		535.645	620.929	369.27	388.391	358.425			63.457	75.4271	29.8143	35.2519	42.2139						594.489	803.049	450.263	444.286	466.762			65.1195	88.4908	48.3871	48.1617	37.6481
	Average	532.201	605.559	383.584	421.609	353.046		Average	60.6364	74.3981	37.4051	45.7569	42.2783						675.144	704.812	482.094	477.513	410.096			65.4312	73.7313	60.0992	50.1326	50.9184
	Stdev.s	10.5506	28.8417	49.706	53.5549	18.6187		Stdev.s	3.76859	3.58811	7.98224	8.26602	5.25993					Average	630.21	740.275	453.707	459.658	448.521		Average	66.6662	78.5172	52.7744	49.0492	43.3135
																		Stdev.s	28.8411	88.5068	25.2088	24.1281	24.5147		Stdev.s	2.40929	7.69313	4.51256	6.37257	5.3531
	Tukey's multiple comparisons test	Mean Diff.	95.00% CI of diff.	Below threshold?	Summary	Adjusted P Value		Tukey's multiple comparisons test	Mean Diff.	95.00% CI of diff.	Below threshold?	Summary	Adjusted P Value
	WT vs. mir408	-73.36	-142.3 to -4.449	Yes	*	0.0335		WT vs. mir408	-13.76	-25.33 to -2.194	Yes	*	0.015					Tukey's multiple comparisons test	Mean Diff.	95.00% CI of diff.	Below threshold?	Summary	Adjusted P Value		Tukey's multiple comparisons test	Mean Diff.	95.00% CI of diff.	Below threshold?	Summary	Adjusted P Value
	WT vs. hipp19	148.6	79.71 to 217.5	Yes	***	<0.0001		WT vs. hipp19	23.23	11.66 to 34.80	Yes	***	<0.0001					WT vs. STTM-5p	-110.1	-196.7 to -23.40	Yes	**	0.0088		WT vs. STTM-5p	-11.85	-22.38 to -1.327	Yes	*	0.0226
	WT vs. mir408/hipp19#1	110.6	41.68 to 179.5	Yes	***	0.0009		WT vs. mir408/hipp19#1	14.88	3.312 to 26.45	Yes	**	0.0079					WT vs. hipp19	176.5	89.84 to 263.2	Yes	***	<0.0001		WT vs. hipp19	13.89	3.368 to 24.42	Yes	**	0.0063
	WT vs. mir408/hipp19#2	179.2	110.2 to 248.1	Yes	***	<0.0001		WT vs. mir408/hipp19#2	18.36	6.791 to 29.93	Yes	**	0.001					WT vs. STTM-5p/hipp19#1	170.6	83.89 to 257.2	Yes	***	<0.0001		WT vs. STTM-5p/hipp19#1	17.62	7.093 to 28.14	Yes	***	0.0006
	mir408 vs. hipp19	222	153.1 to 290.9	Yes	***	<0.0001		mir408 vs. hipp19	36.99	25.43 to 48.56	Yes	***	<0.0001					WT vs. STTM-5p/hipp19#2	181.7	95.03 to 268.3	Yes	***	<0.0001		WT vs. STTM-5p/hipp19#2	23.35	12.83 to 33.88	Yes	***	<0.0001
	mir408 vs. mir408/hipp19#1	183.9	115.0 to 252.9	Yes	***	<0.0001		mir408 vs. mir408/hipp19#1	28.64	17.07 to 40.21	Yes	***	<0.0001					STTM-5p vs. hipp19	286.6	199.9 to 373.2	Yes	***	<0.0001		STTM-5p vs. hipp19	25.74	15.22 to 36.27	Yes	***	<0.0001
	mir408 vs. mir408/hipp19#2	252.5	183.6 to 321.4	Yes	***	<0.0001		mir408 vs. mir408/hipp19#2	32.12	20.55 to 43.69	Yes	***	<0.0001					STTM-5p vs. STTM-5p/hipp19#1	280.6	194.0 to 367.3	Yes	***	<0.0001		STTM-5p vs. STTM-5p/hipp19#1	29.47	18.94 to 39.99	Yes	***	<0.0001
	hipp19 vs. mir408/hipp19#1	-38.03	-106.9 to 30.88	No	ns	0.4842		hipp19 vs. mir408/hipp19#1	-8.352	-19.92 to 3.216	No	ns	0.2347					STTM-5p vs. STTM-5p/hipp19#2	291.8	205.1 to 378.4	Yes	***	<0.0001		STTM-5p vs. STTM-5p/hipp19#2	35.2	24.68 to 45.73	Yes	***	<0.0001
	hipp19 vs. mir408/hipp19#2	30.54	-38.37 to 99.45	No	ns	0.6788		hipp19 vs. mir408/hipp19#2	-4.873	-16.44 to 6.694	No	ns	0.7171					hipp19 vs. STTM-5p/hipp19#1	-5.952	-92.61 to 80.71	No	ns	0.9996		hipp19 vs. STTM-5p/hipp19#1	3.725	-6.799 to 14.25	No	ns	0.8247
	mir408/hipp19#1 vs. mir408/hipp19#2	68.56	-0.3447 to 137.5	No	ns	0.0516		mir408/hipp19#1 vs. mir408/hipp19#2	3.479	-8.089 to 15.05	No	ns	0.8936					hipp19 vs. STTM-5p/hipp19#2	5.185	-81.48 to 91.85	No	ns	0.9997		hipp19 vs. STTM-5p/hipp19#2	9.461	-1.063 to 19.99	No	ns	0.0912
																		STTM-5p/hipp19#1 vs. STTM-5p/hipp19#2	11.14	-75.52 to 97.80	No	ns	0.995		STTM-5p/hipp19#1 vs. STTM-5p/hipp19#2	5.736	-4.789 to 16.26	No	ns	0.4961
Figure 3H
	OD600
		YES2			Average	Stdev.s	YES2-HIPP19			Average	Stdev.s	YES2-Cd1			Average	Stdev.s	YES2+			Average	Stdev.s	YES2-HIPP19+			Average	Stdev.s	YES2-Cd1+			Average	Stdev.s
	0h	0.116	0.112	0.11	0.112667	0.00305505	0.123	0.119	0.12	0.120667	0.00208167	0.135	0.119	0.121	0.125	0.0087178	0.118	0.109	0.121	0.116	0.006245	0.119	0.112	0.117	0.116	0.00360555	0.129	0.114	0.112	0.118333	0.00929157
	12h	0.119	0.109	0.121	0.116333	0.0064291	0.12	0.118	0.116	0.118	0.002	0.121	0.108	0.114	0.114333	0.00650641	0.121	0.104	0.119	0.114667	0.00929157	0.114	0.109	0.108	0.110333	0.00321455	0.102	0.102	0.11	0.104667	0.0046188
	24h	0.129	0.121	0.138	0.129333	0.0085049	0.125	0.124	0.119	0.122667	0.00321455	0.124	0.113	0.118	0.118333	0.00550757	0.124	0.113	0.126	0.121	0.007	0.121	0.126	0.118	0.121667	0.00404145	0.103	0.108	0.114	0.108333	0.00550757
	36h	0.478	0.464	0.483	0.475	0.00984886	0.225	0.218	0.231	0.224667	0.00650641	0.373	0.386	0.382	0.380333	0.00665833	0.27	0.276	0.274	0.273333	0.00305505	0.135	0.139	0.128	0.134	0.00556776	0.194	0.193	0.185	0.190667	0.00493288
	48h	0.796	0.784	0.789	0.789667	0.00602771	0.586	0.602	0.594	0.594	0.008	0.782	0.779	0.784	0.781667	0.00251661	0.511	0.523	0.519	0.517667	0.0061101	0.232	0.246	0.219	0.232333	0.0135031	0.447	0.439	0.426	0.437333	0.0105987
	60h	0.891	0.869	0.901	0.887	0.0163707	0.782	0.794	0.768	0.781333	0.0130128	0.873	0.846	0.869	0.862667	0.0145717	0.573	0.558	0.569	0.566667	0.00776745	0.402	0.412	0.398	0.404	0.0072111	0.519	0.504	0.509	0.510667	0.00763763
	72h	0.927	0.918	0.921	0.922	0.00458258	0.828	0.83	0.819	0.825667	0.00585947	0.906	0.899	0.884	0.896333	0.0112398	0.556	0.564	0.549	0.556333	0.00750555	0.435	0.426	0.441	0.434	0.00754983	0.494	0.486	0.482	0.487333	0.0061101
	84h	0.906	0.911	0.924	0.913667	0.00929157	0.837	0.831	0.842	0.836667	0.00550757	0.901	0.908	0.893	0.900667	0.00750555	0.572	0.568	0.551	0.563667	0.0111505	0.486	0.469	0.473	0.476	0.00888819	0.502	0.498	0.49	0.496667	0.0061101
Figure 3I						Figure 3J
	Cd concentration						Cd/protein molar ratio
	Data	YES2	YES2-HIPP19	YES2-Cd1			Data	MBP	MBP-GFP	MBP-HIPP19
		14.774	41.3807	31.4272				0.323671	0.321645	3.24505
		15.2125	41.0358	31.8653				0.486362	0.304903	4.35894
		14.1671	42.7796	31.9922				0.333689	0.205489	3.43397
	Average	14.7179	41.7321	31.7616			Average	0.381241	0.277346	3.67932
	Stdev.s	0.524954	0.923479	0.296438			Stdev.s	0.0911754	0.0627902	0.596103
	Test details	P Value	Summary				Test details	P Value	Summary
	YES2 vs. YES2-HIPP19	<0.0001	***				MBP vs. MBP-GFP	0.9264	ns
	YES2 vs. YES2-Cd1	<0.0001	***				MBP vs. MBP-HIPP19	<0.0001	***

## Sheet: Figure 4
Figure 4A							Figure 4C
	Relative expression of miR408-3p							Relative expression of UCL7
	Data	0h	12h	24h	3d			Data	0h	12h	24h	3d
		0.900368	1.02823	1.70045	3.09181				1.03797	0.972922	0.758866	0.471957
		1.02312	1.0577	1.77205	3.10116				1.04804	1.03194	0.728689	0.438365
		1.08556	1.16478	1.84493	3.38376				0.919261	1.03002	0.764593	0.47097
	Average	1.00302	1.08357	1.77248	3.19224			Average	1.00176	1.01163	0.750716	0.460431
	Stdev.s	0.0942169	0.0718594	0.072241	0.165921			Stdev.s	0.0716201	0.0335342	0.0192897	0.0191158
	Test details	P Value	Summary					Test details	P Value	Summary
	0h vs. 12h	0.7711	ns					0h vs. 12h	0.9893	ns
	0h vs. 24h	<0.0001	***					0h vs. 24h	0.0002	***
	0h vs. 3d	<0.0001	***					0h vs. 3d	<0.0001	***
Figure 4D
	Relative luciferase intensity
	Data	I+III	I+IV	II+III	II+IV
		14.637	97.314	102.492	99.125
		12.704	97.912	115.581	99.271
		52.531	97.167	116.082	96.493
		52.894	116.064	76.308	81.238
		69.355	79.087	100.685	106.407
		72.824	74.448	90.468	107.792
		79.248	125.085	96.029	96.365
	Average	50.599	98.1539	99.6636	98.0987
	Stdev.s	27.0949	18.1352	13.9954	8.71094
	Tukey's multiple comparisons test	Mean Diff.	95.00% CI of diff.	Below threshold?	Summary	Adjusted P Value
	I+III vs. I+IV	-47.55	-74.49 to -20.62	Yes	***	0.0003
	I+III vs. II+III	-49.06	-76.00 to -22.13	Yes	***	0.0002
	I+III vs. II+IV	-47.5	-74.44 to -20.56	Yes	***	0.0003
	I+IV vs. II+III	-1.51	-28.45 to 25.43	No	ns	0.9986
	I+IV vs. II+IV	0.05514	-26.88 to 26.99	No	ns	>0.9999
	II+III vs. II+IV	1.565	-25.37 to 28.50	No	ns	0.9985
Figure 4F
	Relative expression of UCL7					Relative expression of UCL7					Relative expression of UCL7
	Data	WT	MIR408-OE#1	MIR408-OE#2		Data	WT	mir408#1	mir408#2		Data	WT	STTM-3p#1	STTM-3p#2
		1.01232	0.685541	0.676284			0.963048	8.91365	7.01995			1.05622	3.41933	2.24162
		1.04378	0.617175	0.660046			0.948603	10.603	7.25518			0.987203	2.88008	2.73595
		0.946392	0.713851	0.684769			1.09463	10.5582	7.64473			0.959046	2.82909	2.54571
	Average	1.00083	0.672189	0.6737		Average	1.00209	10.025	7.30662		Average	1.00082	3.04283	2.50776
	Stdev.s	0.049702	0.0497018	0.0125625		Stdev.s	0.0804636	0.962673	0.315551		Stdev.s	0.0499982	0.327053	0.249344
	Test details	P Value	Summary			Test details	P Value	Summary			Test details	P Value	Summary
	WT vs. MIR408-OE#1	0.0001	***			WT vs. mir408#1	<0.0001	***			WT vs. STTM-3p#1	<0.0001	***
	WT vs. MIR408-OE#2	0.0001	***			WT vs. mir408#2	<0.0001	***			WT vs. STTM-3p#2	0.0005	***
Figure 4G																					Figure 4H
	Cd concentration of root					Cd concentration of shoot					Cd concentration of root					Cd concentration of shoot						Cd translocation ratio					Cd translocation ratio
	Data	WT	STTM-3p#1	STTM-3p#2		Data	WT	STTM-3p#1	STTM-3p#2		Data	WT	ucl7#1	ucl7#2		Data	WT	ucl7#1	ucl7#2			Data	WT	STTM-3p#1	STTM-3p#2		Data	WT	ucl7#1	ucl7#2
		609.699	803.932	809.376			52.1476	71.8054	68.4042			651.535	578.954	608.92			57.7645	52.4126	52.6121				7.87911	8.19942	7.79287			8.14388	7.95307	7.99351
		544.207	788.539	734.926			61.3215	79.9394	62.7077			657.807	600.878	559.229			64.9493	44.4901	56.2884				10.1269	9.20453	7.86173			8.98634	9.14491	7.25924
		640.529	729.52	793.264			56.893	70.5219	65.7514			649.845	558.814	559.566			67.5998	55.5106	47.0965				8.15761	8.81477	7.65427			9.4223	7.76321	8.40562
		599.981	704.925	782.247			59.3426	60.349	64.7092			637.181	626.135	622.798			66.5971	44.687	49.3396				9.00052	7.88593	7.64021			9.4628	7.34071	8.38899
		667.55	763.337	808.219			57.6733	62.9973	74.1779			678.735	563.293	599.21			61.7521	50.3765	59.8205				7.95249	7.6237	8.4064			8.33938	9.07705	9.61168
	Average	612.393	758.051	785.606		Average	57.4756	69.1226	67.1501		Average	655.021	585.615	589.944		Average	63.7326	49.4954	53.0314			Average	8.62334	8.34567	7.8711		Average	8.87094	8.25579	8.33181
	Stdev.s	46.4882	40.9233	30.4746		Stdev.s	3.42937	7.75651	4.43314		Stdev.s	15.2262	27.9987	29.1186		Stdev.s	4.00568	4.83842	5.14123			Stdev.s	0.951829	0.654158	0.313482		Stdev.s	0.608027	0.811888	0.853177
	Test details	P Value	Summary			Test details	P Value	Summary			Test details	P Value	Summary			Test details	P Value	Summary				Test details	P Value	Summary			Test details	P Value	Summary
	WT vs. STTM-3p#1	0.0002	***			WT vs. STTM-3p#1	0.0079	**			WT vs. ucl7#1	0.0017	**			WT vs. ucl7#1	0.0009	***				WT vs. STTM-3p#1	0.7857	ns			WT vs. ucl7#1	0.4037	ns
	WT vs. STTM-3p#2	<0.0001	***			WT vs. STTM-3p#2	0.0337	*			WT vs. ucl7#2	0.0028	**			WT vs. ucl7#2	0.0071	**				WT vs. STTM-3p#2	0.2094	ns			WT vs. ucl7#2	0.4918	ns

## Sheet: Figure 5
Figure 5A
	H2O2 content in shoot									H2O2 content in shoot
	Data	-Cd			+Cd					Data	-Cd			+Cd
		WT	ucl7#1	ucl7#2	WT	ucl7#1	ucl7#2				WT	MIR408-OE#1	MIR408-OE#2	WT	MIR408-OE#1	MIR408-OE#2
		0.29443	0.292109	0.274984	0.34264	0.428218	0.436888				0.273632	0.314742	0.288841	0.344432	0.40003	0.459462
		0.280211	0.322536	0.280287	0.338166	0.383948	0.448228				0.305349	0.282479	0.331634	0.348057	0.373759	0.379782
		0.283946	0.296344	0.240384	0.388425	0.439578	0.432137				0.31958	0.296975	0.271603	0.364889	0.403715	0.390511
		0.271826	0.346393	0.21403	0.341553	0.378825	0.398838				0.272457	0.270862	0.261319	0.318782	0.480517	0.425633
		0.273969	0.245942	0.218874	0.368016	0.473926	0.378098				0.220773	0.26794	0.32207	0.36324	0.383867	0.418943
		0.259709	0.192756	0.208005	0.308735	0.394134	0.397078				0.285608	0.316499	0.291529	0.360975	0.415019	0.397297
	Average	0.277348	0.28268	0.239427	0.347922	0.416438	0.415211			Average	0.279567	0.291583	0.294499	0.350062	0.409485	0.411938
	Stdev.s	0.0118031	0.0554246	0.0315896	0.0273624	0.0372745	0.0276431			Stdev.s	0.0341901	0.0212484	0.0275866	0.0174742	0.0377665	0.028992
	Tukey's multiple comparisons test	Mean Diff.	95.00% CI of diff.	Below threshold?	Summary	Adjusted P Value				Tukey's multiple comparisons test	Mean Diff.	95.00% CI of diff.	Below threshold?	Summary	Adjusted P Value
	WT-cd vs. ucl7#1-cd	-0.005332	-0.06579 to 0.05512	No	ns	0.9998				WT-cd vs. MIR408-OE#1-cd	-0.01202	-0.06247 to 0.03844	No	ns	0.9774
	WT-cd vs. ucl7#2-cd	0.03792	-0.02254 to 0.09838	No	ns	0.4172				WT-cd vs. MIR408-OE#2-cd	-0.01493	-0.06539 to 0.03553	No	ns	0.9434
	WT-cd vs. WT+cd	-0.07057	-0.1310 to -0.01012	Yes	*	0.0148				WT-cd vs. WT+cd	-0.0705	-0.1210 to -0.02004	Yes	**	0.0024
	WT-cd vs. ucl7#1+cd	-0.1391	-0.1995 to -0.07863	Yes	***	<0.0001				WT-cd vs. MIR408-OE#1+cd	-0.1299	-0.1804 to -0.07946	Yes	***	<0.0001
	WT-cd vs. ucl7#2+cd	-0.1379	-0.1983 to -0.07741	Yes	***	<0.0001				WT-cd vs. MIR408-OE#2+cd	-0.1324	-0.1828 to -0.08191	Yes	***	<0.0001
	ucl7#1-cd vs. ucl7#2-cd	0.04325	-0.01720 to 0.1037	No	ns	0.2782				MIR408-OE#1-cd vs. MIR408-OE#2-cd	-0.002917	-0.05337 to 0.04754	No	ns	>0.9999
	ucl7#1-cd vs. WT+cd	-0.06524	-0.1257 to -0.004786	Yes	*	0.0285				MIR408-OE#1-cd vs. WT+cd	-0.05848	-0.1089 to -0.008022	Yes	*	0.0158
	ucl7#1-cd vs. ucl7#1+cd	-0.1338	-0.1942 to -0.07330	Yes	***	<0.0001				MIR408-OE#1-cd vs. MIR408-OE#1+cd	-0.1179	-0.1684 to -0.06744	Yes	***	<0.0001
	ucl7#1-cd vs. ucl7#2+cd	-0.1325	-0.1930 to -0.07207	Yes	***	<0.0001				MIR408-OE#1-cd vs. MIR408-OE#2+cd	-0.1204	-0.1708 to -0.06990	Yes	***	<0.0001
	ucl7#2-cd vs. WT+cd	-0.1085	-0.1690 to -0.04804	Yes	***	<0.0001				MIR408-OE#2-cd vs. WT+cd	-0.05556	-0.1060 to -0.005105	Yes	*	0.0243
	ucl7#2-cd vs. ucl7#1+cd	-0.177	-0.2375 to -0.1166	Yes	***	<0.0001				MIR408-OE#2-cd vs. MIR408-OE#1+cd	-0.115	-0.1654 to -0.06453	Yes	***	<0.0001
	ucl7#2-cd vs. ucl7#2+cd	-0.1758	-0.2362 to -0.1153	Yes	***	<0.0001				MIR408-OE#2-cd vs. MIR408-OE#2+cd	-0.1174	-0.1679 to -0.06698	Yes	***	<0.0001
	WT+cd vs. ucl7#1+cd	-0.06852	-0.1290 to -0.008060	Yes	*	0.0191				WT+cd vs. MIR408-OE#1+cd	-0.05942	-0.1099 to -0.008964	Yes	*	0.0137
	WT+cd vs. ucl7#2+cd	-0.06729	-0.1277 to -0.006833	Yes	*	0.0223				WT+cd vs. MIR408-OE#2+cd	-0.06188	-0.1123 to -0.01142	Yes	**	0.0094
	ucl7#1+cd vs. ucl7#2+cd	0.001227	-0.05923 to 0.06168	No	ns	>0.9999				MIR408-OE#1+cd vs. MIR408-OE#2+cd	-0.002454	-0.05291 to 0.04800	No	ns	>0.9999
Figure 5D									Figure 5E
	Relative green signal intensity									SOD activity								SOD activity
	Data	WT-cd	ucl7#1-cd	MIR408-OE#1-cd	WT+cd	ucl7#1+cd	MIR408-OE#1+cd			Data	WT-cd	ucl7#1-cd	ucl7#2-cd	WT+cd	ucl7#1+cd	ucl7#2+cd		Data	WT-cd	MIR408-OE#1-cd	MIR408-OE#2-cd	WT+cd	MIR408-OE#1+cd	MIR408-OE#2+cd
		8.42	11.173	4.22	23.766	35.084	42.012				0.637004	0.572045	0.591547	0.839932	1.14401	1.23404			0.514874	0.619924	0.659802	0.812753	1.34715	1.3733
		7.157	13.096	3.027	24.459	60.898	40.187				0.659581	0.621399	0.725866	0.904028	1.07844	1.27865			0.658559	0.658808	0.682417	0.983497	1.19199	1.19917
		9.397	8.04	14.233	22.651	41.182	27.425				0.671866	0.639667	0.670082	1.00921	1.32531	1.24933			0.659677	0.614741	0.547296	0.854002	1.43509	1.39223
		7.726	9.384	10.095	22.221	49.751	24.411				0.632664	0.688026	0.622288	0.864201	1.10934	1.23593			0.615429	0.661868	0.601302	0.942572	1.21937	1.25998
		13.509	6.276	6.624	16.249	44.411	54.822				0.778931	0.592363	0.566028	0.822548	1.08693	1.21538			0.527017	0.681986	0.720994	0.943288	1.23761	1.39181
		10.997	8.469	10.735	26.897	29.974	42.73				0.698368	0.559343	0.74583	0.76237	1.18859	1.07358			0.525292	0.752877	0.703138	0.862003	1.28572	1.3062
		7.592	11.415	8.704	14.813	43.736	28.98			Average	0.679736	0.612141	0.653607	0.867049	1.15543	1.21449		Average	0.583475	0.665034	0.652491	0.899686	1.28616	1.32045
		15.353	11.768	5.429	25.225	68.752	25.88			Stdev.s	0.0542157	0.0477251	0.0728014	0.0839758	0.0925557	0.0721487		Stdev.s	0.068912	0.0502331	0.066171	0.0660742	0.091197	0.079506
		12.569	9.596	6.846	28.911	42.656	36.651
		10.377	9.552	6.679	23.12	41.967	46.479			Tukey's multiple comparisons test	Mean Diff.	95.00% CI of diff.	Below threshold?	Summary	Adjusted P Value			Tukey's multiple comparisons test	Mean Diff.	95.00% CI of diff.	Below threshold?	Summary	Adjusted P Value
	Average	10.3097	9.8769	7.6592	22.8312	45.8411	36.9577			WT-cd vs. ucl7#1-cd	0.06759	-0.05932 to 0.1945	No	ns	0.5924			WT-cd vs. MIR408-OE#1-cd	-0.08156	-0.2071 to 0.04396	No	ns	0.3787
	Stdev.s	2.78202	2.02031	3.3442	4.35703	11.4878	10.0765			WT-cd vs. ucl7#2-cd	0.02613	-0.1008 to 0.1530	No	ns	0.9881			WT-cd vs. MIR408-OE#2-cd	-0.06902	-0.1945 to 0.05650	No	ns	0.5596
										WT-cd vs. WT+cd	-0.1873	-0.3142 to -0.06040	Yes	**	0.0013			WT-cd vs. WT+cd	-0.3162	-0.4417 to -0.1907	Yes	***	<0.0001
	Tukey's multiple comparisons test	Mean Diff.	95.00% CI of diff.	Below threshold?	Summary	Adjusted P Value				WT-cd vs. ucl7#1+cd	-0.4757	-0.6026 to -0.3488	Yes	***	<0.0001			WT-cd vs. MIR408-OE#1+cd	-0.7027	-0.8282 to -0.5772	Yes	***	<0.0001
	WT-cd vs. ucl7#1-cd	0.4328	-8.520 to 9.386	No	ns	>0.9999				WT-cd vs. ucl7#2+cd	-0.5347	-0.6617 to -0.4078	Yes	***	<0.0001			WT-cd vs. MIR408-OE#2+cd	-0.737	-0.8625 to -0.6115	Yes	***	<0.0001
	WT-cd vs. MIR408-OE#1-cd	2.651	-6.303 to 11.60	No	ns	0.951				ucl7#1-cd vs. ucl7#2-cd	-0.04147	-0.1684 to 0.08545	No	ns	0.9163			MIR408-OE#1-cd vs. MIR408-OE#2-cd	0.01254	-0.1130 to 0.1381	No	ns	0.9996
	WT-cd vs. WT+cd	-12.52	-21.47 to -3.568	Yes	**	0.0017				ucl7#1-cd vs. WT+cd	-0.2549	-0.3818 to -0.1280	Yes	***	<0.0001			MIR408-OE#1-cd vs. WT+cd	-0.2347	-0.3602 to -0.1091	Yes	***	<0.0001
	WT-cd vs. ucl7#1+cd	-35.53	-44.48 to -26.58	Yes	***	<0.0001				ucl7#1-cd vs. ucl7#1+cd	-0.5433	-0.6702 to -0.4164	Yes	***	<0.0001			MIR408-OE#1-cd vs. MIR408-OE#1+cd	-0.6211	-0.7466 to -0.4956	Yes	***	<0.0001
	WT-cd vs. MIR408-OE#1+cd	-26.65	-35.60 to -17.69	Yes	***	<0.0001				ucl7#1-cd vs. ucl7#2+cd	-0.6023	-0.7293 to -0.4754	Yes	***	<0.0001			MIR408-OE#1-cd vs. MIR408-OE#2+cd	-0.6554	-0.7809 to -0.5299	Yes	***	<0.0001
	ucl7#1-cd vs. MIR408-OE#1-cd	2.218	-6.735 to 11.17	No	ns	0.9771				ucl7#2-cd vs. WT+cd	-0.2134	-0.3404 to -0.08652	Yes	***	0.0002			MIR408-OE#2-cd vs. WT+cd	-0.2472	-0.3727 to -0.1217	Yes	***	<0.0001
	ucl7#1-cd vs. WT+cd	-12.95	-21.91 to -4.001	Yes	**	0.0011				ucl7#2-cd vs. ucl7#1+cd	-0.5018	-0.6287 to -0.3749	Yes	***	<0.0001			MIR408-OE#2-cd vs. MIR408-OE#1+cd	-0.6337	-0.7592 to -0.5081	Yes	***	<0.0001
	ucl7#1-cd vs. ucl7#1+cd	-35.96	-44.92 to -27.01	Yes	***	<0.0001				ucl7#2-cd vs. ucl7#2+cd	-0.5609	-0.6878 to -0.4340	Yes	***	<0.0001			MIR408-OE#2-cd vs. MIR408-OE#2+cd	-0.668	-0.7935 to -0.5424	Yes	***	<0.0001
	ucl7#1-cd vs. MIR408-OE#1+cd	-27.08	-36.03 to -18.13	Yes	***	<0.0001				WT+cd vs. ucl7#1+cd	-0.2884	-0.4153 to -0.1615	Yes	***	<0.0001			WT+cd vs. MIR408-OE#1+cd	-0.3865	-0.5120 to -0.2610	Yes	***	<0.0001
	MIR408-OE#1-cd vs. WT+cd	-15.17	-24.13 to -6.219	Yes	***	<0.0001				WT+cd vs. ucl7#2+cd	-0.3474	-0.4744 to -0.2205	Yes	***	<0.0001			WT+cd vs. MIR408-OE#2+cd	-0.4208	-0.5463 to -0.2952	Yes	***	<0.0001
	MIR408-OE#1-cd vs. ucl7#1+cd	-38.18	-47.14 to -29.23	Yes	***	<0.0001				ucl7#1+cd vs. ucl7#2+cd	-0.05905	-0.1860 to 0.06787	No	ns	0.7178			MIR408-OE#1+cd vs. MIR408-OE#2+cd	-0.03429	-0.1598 to 0.09123	No	ns	0.9593
	MIR408-OE#1-cd vs. MIR408-OE#1+cd	-29.3	-38.25 to -20.35	Yes	***	<0.0001
	WT+cd vs. ucl7#1+cd	-23.01	-31.96 to -14.06	Yes	***	<0.0001
	WT+cd vs. MIR408-OE#1+cd	-14.13	-23.08 to -5.173	Yes	***	0.0003
	ucl7#1+cd vs. MIR408-OE#1+cd	8.883	-0.06977 to 17.84	No	ns	0.0529
Figure 5I									Figure 5J																	Figure 5K
	Relative green signal intensity									H2O2 content								H2O2 content									SOD activity								SOD activity
	Data	WT-cd	ucl7#1-cd	MIR408-OE#1-cd	WT+cd	ucl7#1+cd	MIR408-OE#1+cd			Data	WT-cd	ucl7#1-cd	ucl7#2-cd	WT+cd	ucl7#1+cd	ucl7#2+cd		Data	WT-cd	MIR408-OE#1-cd	MIR408-OE#2-cd	WT+cd	MIR408-OE#1+cd	MIR408-OE#2+cd			Data	WT-cd	ucl7#1-cd	ucl7#2-cd	WT+cd	ucl7#1+cd	ucl7#2+cd		Data	WT-cd	MIR408-OE#1-cd	MIR408-OE#2-cd	WT+cd	MIR408-OE#1+cd	MIR408-OE#2+cd
		1.17713	1.06492	1.51889	2.62601	6.03732	4.18744				0.167649	0.188569	0.149663	0.655832	1.66937	2.86571			0.135479	0.0944669	0.160462	0.641026	0.54312	0.799574				0.188159	0.165052	0.182081	0.233063	0.293021	0.347084			0.183415	0.157073	0.17465	0.220183	0.287365	0.400295
		0.897519	1.30057	1.38311	2.53404	5.05897	4.90177				0.221053	0.253602	0.121288	1.71053	2.04788	1.31579			0.1456	0.098333	0.167411	0.438312	0.845865	0.70922				0.166649	0.204422	0.213015	0.238108	0.379857	0.497496			0.150199	0.18848	0.187525	0.197744	0.345471	0.350816
		1.00018	1.25468	1.22512	2.17217	4.77395	3.57927				0.163018	0.184827	0.226408	1.53231	2.2686	2.70519			0.153923	0.158267	0.118718	0.410714	1.06325	0.863095				0.201094	0.183215	0.190051	0.302004	0.479666	0.584706			0.14287	0.20869	0.160845	0.203246	0.360752	0.321712
		1.02497	1.27882	1.3734	2.21748	4.61724	6.62174				0.265629	0.317797	0.175139	0.792687	2.84211	1.66702			0.212848	0.201911	0.128819	0.626003	0.801967	1.06679				0.179957	0.205541	0.15727	0.362342	0.45392	0.435201			0.159502	0.208333	0.203893	0.270305	0.339022	0.401298
		0.972109	1.47721	1.52634	2.02596	4.56631	4.65272				0.276753	0.200714	0.223436	1.35115	3.47213	2.21387			0.228612	0.22066	0.254918	0.441587	0.989597	1.36002				0.158351	0.18845	0.174011	0.308105	0.388436	0.538592			0.164207	0.172916	0.224384	0.261051	0.322306	0.325025
		1.09216	1.3799	1.4735	2.10917	4.68429	5.4324				0.300752	0.293953	0.402528	0.730994	1.7898	1.72249			0.404858	0.262458	0.336779	0.511829	0.710227	0.735294				0.206162	0.192402	0.194734	0.202012	0.470698	0.528359			0.206162	0.210878	0.164996	0.184606	0.336497	0.464519
		0.934853	1.60944	1.43722	2.31008	4.55225	6.04272				0.453414	0.454951	0.277008	0.934714	1.73905	3.21193			0.373074	0.323555	0.441006	0.624297	0.665378	0.687214			Average	0.183395	0.189847	0.185194	0.274272	0.410933	0.488573		Average	0.167726	0.191062	0.186049	0.222856	0.331902	0.377278
		0.901085	1.42136	1.25673	2.08562	5.86061	6.10237				0.524916	0.307338	0.489596	1.29751	2.51291	1.90347			0.33241	0.316581	0.218087	0.471579	1.3815	0.532909			Stdev.s	0.0188348	0.0150065	0.0189902	0.0598291	0.0714409	0.0851748		Stdev.s	0.0233601	0.0223291	0.024489	0.0352012	0.0251549	0.0552014
	Average	1	1.34836	1.39929	2.26007	5.01887	5.19005			Average	0.296648	0.275219	0.258133	1.12572	2.29273	2.20068		Average	0.248351	0.209529	0.228275	0.520668	0.875113	0.844264
	Stdev.s	0.0969525	0.163588	0.112745	0.216802	0.597993	1.04468			Stdev.s	0.129983	0.0903931	0.127823	0.398505	0.626771	0.665948		Stdev.s	0.107558	0.0891844	0.112147	0.0955693	0.265257	0.259006			Tukey's multiple comparisons test	Mean Diff.	95.00% CI of diff.	Below threshold?	Summary	Adjusted P Value			Tukey's multiple comparisons test	Mean Diff.	95.00% CI of diff.	Below threshold?	Summary	Adjusted P Value
																											WT-cd vs. ucl7#1-cd	-0.006452	-0.09959 to 0.08669	No	ns	>0.9999			WT-cd vs. MIR408-OE#1-cd	-0.02334	-0.08141 to 0.03474	No	ns	0.8227
	Tukey's multiple comparisons test	Mean Diff.	95.00% CI of diff.	Below threshold?	Summary	Adjusted P Value				Tukey's multiple comparisons test	Mean Diff.	95.00% CI of diff.	Below threshold?	Summary	Adjusted P Value			Tukey's multiple comparisons test	Mean Diff.	95.00% CI of diff.	Below threshold?	Summary	Adjusted P Value				WT-cd vs. ucl7#2-cd	-0.001799	-0.09494 to 0.09134	No	ns	>0.9999			WT-cd vs. MIR408-OE#2-cd	-0.01832	-0.07640 to 0.03976	No	ns	0.927
	WT-cd vs. ucl7#1-cd	-0.3993	-1.157 to 0.3581	No	ns	0.6197				WT-cd vs. ucl7#1-cd	0.02143	-0.5990 to 0.6418	No	ns	>0.9999			WT-cd vs. MIR408-OE#1-cd	0.03882	-0.2188 to 0.2964	No	ns	0.9975				WT-cd vs. WT+cd	-0.09088	-0.1840 to 0.002262	No	ns	0.059			WT-cd vs. WT+cd	-0.05513	-0.1132 to 0.002949	No	ns	0.0705
	WT-cd vs. MIR408-OE#1-cd	-0.3484	-1.106 to 0.4090	No	ns	0.7425				WT-cd vs. ucl7#2-cd	0.03851	-0.5819 to 0.6589	No	ns	>0.9999			WT-cd vs. MIR408-OE#2-cd	0.02008	-0.2375 to 0.2777	No	ns	0.9999				WT-cd vs. ucl7#1+cd	-0.2275	-0.3207 to -0.1344	Yes	***	<0.0001			WT-cd vs. MIR408-OE#1+cd	-0.1642	-0.2223 to -0.1061	Yes	***	<0.0001
	WT-cd vs. WT+cd	-1.26	-2.017 to -0.5027	Yes	***	0.0002				WT-cd vs. WT+cd	-0.8291	-1.449 to -0.2087	Yes	**	0.0033			WT-cd vs. WT+cd	-0.2723	-0.5299 to -0.01474	Yes	*	0.0328				WT-cd vs. ucl7#2+cd	-0.3052	-0.3983 to -0.2120	Yes	***	<0.0001			WT-cd vs. MIR408-OE#2+cd	-0.2096	-0.2676 to -0.1515	Yes	***	<0.0001
	WT-cd vs. ucl7#1+cd	-4.19	-4.947 to -3.433	Yes	***	<0.0001				WT-cd vs. ucl7#1+cd	-1.996	-2.616 to -1.376	Yes	***	<0.0001			WT-cd vs. MIR408-OE#1+cd	-0.6268	-0.8843 to -0.3692	Yes	***	<0.0001				ucl7#1-cd vs. ucl7#2-cd	0.004653	-0.08849 to 0.09779	No	ns	>0.9999			MIR408-OE#1-cd vs. MIR408-OE#2-cd	0.005013	-0.05307 to 0.06309	No	ns	0.9998
	WT-cd vs. MIR408-OE#1+cd	-4.019	-4.776 to -3.261	Yes	***	<0.0001				WT-cd vs. ucl7#2+cd	-1.904	-2.524 to -1.284	Yes	***	<0.0001			WT-cd vs. MIR408-OE#2+cd	-0.5959	-0.8535 to -0.3383	Yes	***	<0.0001				ucl7#1-cd vs. WT+cd	-0.08443	-0.1776 to 0.008714	No	ns	0.0932			MIR408-OE#1-cd vs. WT+cd	-0.03179	-0.08987 to 0.02628	No	ns	0.5642
	ucl7#1-cd vs. MIR408-OE#1-cd	0.05093	-0.7065 to 0.8083	No	ns	>0.9999				ucl7#1-cd vs. ucl7#2-cd	0.01709	-0.6033 to 0.6375	No	ns	>0.9999			MIR408-OE#1-cd vs. MIR408-OE#2-cd	-0.01875	-0.2763 to 0.2388	No	ns	>0.9999				ucl7#1-cd vs. ucl7#1+cd	-0.2211	-0.3142 to -0.1279	Yes	***	<0.0001			MIR408-OE#1-cd vs. MIR408-OE#1+cd	-0.1408	-0.1989 to -0.08276	Yes	***	<0.0001
	ucl7#1-cd vs. WT+cd	-0.8608	-1.618 to -0.1034	Yes	*	0.0177				ucl7#1-cd vs. WT+cd	-0.8505	-1.471 to -0.2301	Yes	**	0.0025			MIR408-OE#1-cd vs. WT+cd	-0.3111	-0.5687 to -0.05356	Yes	**	0.0099				ucl7#1-cd vs. ucl7#2+cd	-0.2987	-0.3919 to -0.2056	Yes	***	<0.0001			MIR408-OE#1-cd vs. MIR408-OE#2+cd	-0.1862	-0.2443 to -0.1281	Yes	***	<0.0001
	ucl7#1-cd vs. ucl7#1+cd	-3.791	-4.548 to -3.033	Yes	***	<0.0001				ucl7#1-cd vs. ucl7#1+cd	-2.018	-2.638 to -1.397	Yes	***	<0.0001			MIR408-OE#1-cd vs. MIR408-OE#1+cd	-0.6656	-0.9232 to -0.4080	Yes	***	<0.0001				ucl7#2-cd vs. WT+cd	-0.08908	-0.1822 to 0.004061	No	ns	0.0672			MIR408-OE#2-cd vs. WT+cd	-0.03681	-0.09489 to 0.02127	No	ns	0.4059
	ucl7#1-cd vs. MIR408-OE#1+cd	-3.62	-4.377 to -2.862	Yes	***	<0.0001				ucl7#1-cd vs. ucl7#2+cd	-1.925	-2.546 to -1.305	Yes	***	<0.0001			MIR408-OE#1-cd vs. MIR408-OE#2+cd	-0.6347	-0.8923 to -0.3772	Yes	***	<0.0001				ucl7#2-cd vs. ucl7#1+cd	-0.2257	-0.3189 to -0.1326	Yes	***	<0.0001			MIR408-OE#2-cd vs. MIR408-OE#1+cd	-0.1459	-0.2039 to -0.08777	Yes	***	<0.0001
	MIR408-OE#1-cd vs. WT+cd	-0.9117	-1.669 to -0.1543	Yes	*	0.0103				ucl7#2-cd vs. WT+cd	-0.8676	-1.488 to -0.2472	Yes	**	0.0019			MIR408-OE#2-cd vs. WT+cd	-0.2924	-0.5500 to -0.03481	Yes	*	0.0179				ucl7#2-cd vs. ucl7#2+cd	-0.3034	-0.3965 to -0.2102	Yes	***	<0.0001			MIR408-OE#2-cd vs. MIR408-OE#2+cd	-0.1912	-0.2493 to -0.1331	Yes	***	<0.0001
	MIR408-OE#1-cd vs. ucl7#1+cd	-3.842	-4.599 to -3.084	Yes	***	<0.0001				ucl7#2-cd vs. ucl7#1+cd	-2.035	-2.655 to -1.414	Yes	***	<0.0001			MIR408-OE#2-cd vs. MIR408-OE#1+cd	-0.6468	-0.9044 to -0.3893	Yes	***	<0.0001				WT+cd vs. ucl7#1+cd	-0.1367	-0.2298 to -0.04352	Yes	**	0.0014			WT+cd vs. MIR408-OE#1+cd	-0.109	-0.1671 to -0.05097	Yes	***	<0.0001
	MIR408-OE#1-cd vs. MIR408-OE#1+cd	-3.671	-4.428 to -2.913	Yes	***	<0.0001				ucl7#2-cd vs. ucl7#2+cd	-1.943	-2.563 to -1.322	Yes	***	<0.0001			MIR408-OE#2-cd vs. MIR408-OE#2+cd	-0.616	-0.8736 to -0.3584	Yes	***	<0.0001				WT+cd vs. ucl7#2+cd	-0.2143	-0.3074 to -0.1212	Yes	***	<0.0001			WT+cd vs. MIR408-OE#2+cd	-0.1544	-0.2125 to -0.09634	Yes	***	<0.0001
	WT+cd vs. ucl7#1+cd	-2.93	-3.687 to -2.173	Yes	***	<0.0001				WT+cd vs. ucl7#1+cd	-1.167	-1.787 to -0.5466	Yes	***	<0.0001			WT+cd vs. MIR408-OE#1+cd	-0.3544	-0.6120 to -0.09686	Yes	**	0.0023				ucl7#1+cd vs. ucl7#2+cd	-0.07764	-0.1708 to 0.01550	No	ns	0.1458			MIR408-OE#1+cd vs. MIR408-OE#2+cd	-0.04538	-0.1035 to 0.01270	No	ns	0.1967
	WT+cd vs. MIR408-OE#1+cd	-2.759	-3.516 to -2.001	Yes	***	<0.0001				WT+cd vs. ucl7#2+cd	-1.075	-1.695 to -0.4546	Yes	***	<0.0001			WT+cd vs. MIR408-OE#2+cd	-0.3236	-0.5812 to -0.06602	Yes	**	0.0066
	ucl7#1+cd vs. MIR408-OE#1+cd	0.1712	-0.5862 to 0.9286	No	ns	0.9838				ucl7#1+cd vs. ucl7#2+cd	0.09205	-0.5283 to 0.7124	No	ns	0.9977			MIR408-OE#1+cd vs. MIR408-OE#2+cd	0.03085	-0.2267 to 0.2884	No	ns	0.9992

## Sheet: Figure 6
Figure 6A						Figure 6B						Figure 6C						Figure 6D
	Cd concentration of brown rice						Cd concentration of brown rice						Cd concentration of brown rice						Concentration of brown rice
	Data	WT	hipp19#1	hipp19#2			Data	WT	ucl7#1	ucl7#2			Data	WT	MIR408-OE#1	MIR408-OE#2			Data	Mn			Fe			Cu			Zn
		0.476252	0.332172	0.262572				0.36046	0.294768	0.34004				0.571285	0.180604	0.262249				WT	hipp19#1	hipp19#2	WT	hipp19#1	hipp19#2	WT	hipp19#1	hipp19#2	WT	hipp19#1	hipp19#2
		0.455012	0.348084	0.24796				0.33242	0.396452	0.32432				0.611626	0.179322	0.26731				28.3254	25.0719	23.0086	20.0975	14.1442	19.426	4.5237	4.37703	3.14092	29.506	29.5169	21.3757
		0.424888	0.286844	0.208636				0.610376	0.188388	0.413872				0.358074	0.091558	0.166374				26.9064	26.0603	26.8	21.9313	13.2345	11.5303	4.39168	4.65634	3.54438	24.4691	32.6051	24.4809
		0.403348	0.277796	0.195952				0.571092	0.17674	0.413488				0.354046	0.079118	0.161153				20.5482	25.9629	28.3617	12.4696	16.6675	11.3674	4.55296	3.99337	4.54024	40.9982	35.9696	24.8766
		0.637712	0.413248	0.3824				0.42288	0.402628	0.397172				0.25431	0.161131	0.101197				24.3944	22.7106	27.6613	14.9575	16.0684	22.4378	5.35335	3.47393	4.43274	46.9977	30.3962	26.679
		0.511552	0.412356	0.364704				0.456108	0.39146	0.390752				0.279625	0.178942	0.101382				25.7251	31.2212	30.0259	14.6966	16.0425	12.107	3.76547	4.94145	4.8252	28.8393	36.7618	27.3615
		0.407072	0.173604	0.44466				0.579028	0.428968	0.411252				0.402007	0.251452	0.112649				22.4919	31.737	26.8379	14.464	17.5133	14.4991	3.45518	5.05412	4.0045	27.7781	37.3132	29.9887
		0.40766	0.171704	0.4193				0.540408	0.413068	0.412592				0.388467	0.2439	0.109142				25.5758	25.3385	29.1028	13.1153	19.2308	14.1473	3.98943	5.33792	4.00088	30.9563	35.0627	28.3751
		0.559008	0.2658	0.440436				0.551916	0.445004	0.247432				0.375847	0.252002	0.268937				26.1862	26.9422	30.4057	13.6808	17.8301	15.1522	3.90364	5.14509	4.36187	30.766	32.5607	31.041
		0.379523	0.188964	0.434872				0.571384	0.268332	0.253384				0.269478	0.163691	0.281487				26.5689	26.122	29.136	13.1299	19.2783	15.7885	3.91453	3.82214	4.24316	29.703	29.3939	31.3506
	Average	0.466203	0.287057	0.340149			Average	0.499607	0.340581	0.36043			Average	0.386477	0.178172	0.183188				31.4655	25.4691	27.6543	12.8594	14.6341	11.7445	4.71632	3.53146	3.96538	37.1334	24.3009	29.8889
	Stdev.s	0.0819252	0.0905057	0.10067			Stdev.s	0.0990696	0.100475	0.0659894			Stdev.s	0.120017	0.0605187	0.0781624			Average	25.8188	26.6636	27.8994	15.1402	16.4644	14.82	4.25663	4.43329	4.10593	32.7147	32.3881	27.5418
																			Stdev.s	2.99987	2.77048	2.11782	3.23158	2.05691	3.65775	0.556583	0.693003	0.4927	6.87816	4.0828	3.23544
	Test details	P Value	Summary				Test details	P Value	Summary				Test details	P Value	Summary
	WT vs. hipp19#1	0.0003	***				WT vs. ucl7#1	0.0013	**				WT vs. MIR408-OE#1	<0.0001	***				Mn	Tukey's multiple comparisons test	Mean Diff.	95.00% CI of diff.	Below threshold?	Summary	Adjusted P Value
	WT vs. hipp19#2	0.0093	**				WT vs. ucl7#2	0.005	**				WT vs. MIR408-OE#2	<0.0001	***					WT vs. hipp19#1	-0.8448	-3.790 to 2.100	No	ns	0.759
																				WT vs. hipp19#2	-2.081	-5.025 to 0.8642	No	ns	0.2049
																				hipp19#1 vs. hipp19#2	-1.236	-4.181 to 1.709	No	ns	0.5584
																			Fe	WT vs. hipp19#1	-1.324	-4.715 to 2.067	No	ns	0.6028
																				WT vs. hipp19#2	0.3202	-3.071 to 3.711	No	ns	0.9703
																				hipp19#1 vs. hipp19#2	1.644	-1.746 to 5.035	No	ns	0.462
																			Cu	WT vs. hipp19#1	-0.1767	-0.8273 to 0.4739	No	ns	0.7809
																				WT vs. hipp19#2	0.1507	-0.4999 to 0.8013	No	ns	0.8349
																				hipp19#1 vs. hipp19#2	0.3274	-0.3232 to 0.9780	No	ns	0.4364
																			Zn	WT vs. hipp19#1	0.3266	-5.197 to 5.850	No	ns	0.9882
																				WT vs. hipp19#2	5.173	-0.3507 to 10.70	No	ns	0.0697
																				hipp19#1 vs. hipp19#2	4.846	-0.6773 to 10.37	No	ns	0.0938
Figure 6E																		Figure 6F
	Concentration of brown rice																		Concentration of brown rice
	Data	Mn			Fe			Cu			Zn								Data	Mn			Fe			Cu			Zn
		WT	ucl7#1	ucl7#2	WT	ucl7#1	ucl7#2	WT	ucl7#1	ucl7#2	WT	ucl7#1	ucl7#2							WT	MIR408-OE#1	MIR408-OE#2	WT	MIR408-OE#1	MIR408-OE#2	WT	MIR408-OE#1	MIR408-OE#2	WT	MIR408-OE#1	MIR408-OE#2
		32.1098	25.5862	24.5628	33.2737	17.0502	12.4441	4.85854	5.08451	4.00859	34.7236	37.4307	46.9824							29.5503	35.5339	27.5262	25.9416	16.9786	18.6994	7.44576	7.28433	4.80324	34.9973	42.8993	33.052
		30.9083	23.4314	24.5209	13.3293	14.25	10.4695	4.45576	2.73765	3.77563	31.8081	32.9742	33.6089							34.1934	30.5582	28.5735	26.1931	19.7848	17.7668	7.63907	4.14686	4.83887	36.45	39.6657	35.2485
		27.5328	27.2989	28.4547	23.3861	16.1671	9.41785	5.12947	4.67593	4.09704	32.9593	34.4811	31.0031							26.9424	27.1351	32.7806	15.0355	18.3443	19.4182	5.47997	6.56456	3.96415	30.5287	33.5543	35.9357
		25.8934	31.4798	27.3711	15.5896	16.9887	17.513	4.6808	5.16812	4.04462	29.5781	39.3854	29.7918							27.4135	32.1017	21.6906	16.9856	18.7824	18.2007	5.65491	6.59481	7.82576	30.9548	32.2421	34.4391
		24.1187	23.4605	25.1252	14.7544	12.5631	12.1134	3.7389	3.9561	4.21701	28.451	24.5205	37.5228							27.0698	31.647	33.3864	14.7811	16.59	16.5708	4.97087	6.63306	5.66872	30.8917	32.933	29.3708
		23.9793	26.7087	24.6354	21.4642	14.0833	18.5306	3.82347	4.26957	4.18384	29.0983	25.633	36.8928							29.3104	33.598	25.527	16.9113	16.3491	15.3741	5.18851	6.70346	5.85816	31.615	32.1843	29.9473
		21.3644	26.2673	25.3456	10.5793	13.3262	12.2707	3.37792	4.41044	4.42962	25.3011	25.7363	30.8776							29.8496	31.2709	32.1097	19.7462	17.5117	15.5895	6.15892	5.99083	4.20712	33.1495	30.3298	25.9933
		22.212	36.857	27.1857	11.7129	18.8159	11.0013	3.29806	3.63692	4.53062	25.4867	34.7512	32.0029							29.0157	32.3791	32.3442	16.6641	19.0138	14.116	6.1875	5.91912	4.57281	33.6074	35.0091	25.3459
		22.1744	37.7317	21.3137	30.3236	22.643	18.1984	3.75682	5.90539	4.53839	28.4002	44.3708	33.3393							33.5795	33.6686	34.1498	13.6409	18.2878	15.2612	5.95508	5.61777	4.11144	30.0317	32.9916	34.2203
		21.6088	39.4442	22.4858	18.7705	26.1599	14.1323	3.56151	6.01557	5.09568	25.8116	43.6094	34.8767							27.1252	33.7051	25.6618	14.7199	16.6089	16.151	5.15566	5.68568	5.74278	33.3105	33.9585	30.6455
	Average	25.1902	29.8266	25.1001	19.3184	17.2048	13.6091	4.06812	4.58602	4.2921	29.1618	34.2893	34.6898						Average	29.405	32.1598	29.375	18.0619	17.8251	16.7148	5.98362	6.11405	5.15931	32.5537	34.5768	31.4198
	Stdev.s	3.86726	6.10405	2.18156	7.76126	4.32787	3.34009	0.655579	1.01241	0.372078	3.21898	7.22522	5.01496						Stdev.s	2.61227	2.28605	4.19641	4.54747	1.18562	1.72663	0.922349	0.867515	1.16451	2.10426	3.81811	3.77095
	Mn	Tukey's multiple comparisons test	Mean Diff.	95.00% CI of diff.	Below threshold?	Summary	Adjusted P Value												Mn	Tukey's multiple comparisons test	Mean Diff.	95.00% CI of diff.	Below threshold?	Summary	Adjusted P Value
		WT vs. ucl7#1	-4.636	-9.469 to 0.1958	No	ns	0.0619													WT vs. MIR408-OE#1	-2.755	-6.241 to 0.7317	No	ns	0.1419
		WT vs. ucl7#2	0.09009	-4.742 to 4.922	No	ns	0.9988													WT vs. MIR408-OE#2	0.02998	-3.457 to 3.516	No	ns	0.9997
		ucl7#1 vs. ucl7#2	4.726	-0.1057 to 9.559	No	ns	0.0561													MIR408-OE#1 vs. MIR408-OE#2	2.785	-0.7017 to 6.271	No	ns	0.1364
	Fe	WT vs. ucl7#1	2.114	-3.964 to 8.191	No	ns	0.6682												Fe	WT vs. MIR408-OE#1	0.2368	-2.968 to 3.442	No	ns	0.9817
		WT vs. ucl7#2	5.709	-0.3682 to 11.79	No	ns	0.0687													WT vs. MIR408-OE#2	1.347	-1.858 to 4.552	No	ns	0.5574
		ucl7#1 vs. ucl7#2	3.596	-2.482 to 9.673	No	ns	0.3223													MIR408-OE#1 vs. MIR408-OE#2	1.11	-2.095 to 4.316	No	ns	0.6702
	Cu	WT vs. ucl7#1	-0.5179	-1.326 to 0.2902	No	ns	0.2675												Cu	WT vs. MIR408-OE#1	-0.1304	-1.232 to 0.9709	No	ns	0.9537
		WT vs. ucl7#2	-0.224	-1.032 to 0.5841	No	ns	0.7729													WT vs. MIR408-OE#2	0.8243	-0.2770 to 1.926	No	ns	0.1711
		ucl7#1 vs. ucl7#2	0.2939	-0.5141 to 1.102	No	ns	0.6438													MIR408-OE#1 vs. MIR408-OE#2	0.9547	-0.1466 to 2.056	No	ns	0.0987
	Zn	WT vs. ucl7#1	-5.127	-11.12 to 0.8683	No	ns	0.1045												Zn	WT vs. MIR408-OE#1	-2.023	-5.713 to 1.667	No	ns	0.3759
		WT vs. ucl7#2	-5.528	-11.52 to 0.4677	No	ns	0.075													WT vs. MIR408-OE#2	1.134	-2.556 to 4.824	No	ns	0.7292
		ucl7#1 vs. ucl7#2	-0.4005	-6.396 to 5.595	No	ns	0.985													MIR408-OE#1 vs. MIR408-OE#2	3.157	-0.5332 to 6.847	No	ns	0.1043

## Sheet: Figure S1
Figure S1A							Figure S1B															Figure S1C
	Relative expression of MIR408							Concentration of root															Concentration of shoot
	Data	0h	12h	24h	3d			Data	Mn			Fe			Cu			Zn					Data	Mn			Fe			Cu			Zn
		0.789902	11.2876	28.0937	57.9525				WT	MIR408-OE#1	MIR408-OE#2	WT	MIR408-OE#1	MIR408-OE#2	WT	MIR408-OE#1	MIR408-OE#2	WT	MIR408-OE#1	MIR408-OE#2				WT	MIR408-OE#1	MIR408-OE#2	WT	MIR408-OE#1	MIR408-OE#2	WT	MIR408-OE#1	MIR408-OE#2	WT	MIR408-OE#1	MIR408-OE#2
		1.08841	10.5285	28.0029	57.5537				42.2061	55.8104	32.2026	876.111	661.242	496.91	57.3818	46.2153	58.1561	45.2298	122.456	74.4316				191.725	191.238	214.388	144.723	116.167	150.167	20.1984	21.3937	25.6124	83.8738	116.175	77.9154
		1.16314	11.2443	27.7772	59.4452				40.9126	28.7742	38.3059	820.528	521.842	634.718	52.0974	48.7391	38.625	143.76	43.6284	46.761				205.863	200.909	184.825	137.227	120.708	137.958	21.2555	23.1901	21.3262	96.1315	109.849	90.0046
	Average	1.01382	11.0201	27.9579	58.3171				29.2329	52.3985	38.429	692.816	508.691	600.556	53.3703	41.621	48.7833	48.8937	49.803	47.5942				216.039	224.879	166.657	142.873	145.568	140.933	21.3805	23.1184	20.4515	84.7526	88.1491	85.2017
	Stdev.s	0.197485	0.426337	0.162975	0.997082				39.0914	37.8563	33.2172	684.318	756.376	618.808	65.8566	44.2905	48.1758	64.1975	52.9429	51.4351				228.718	148.458	173.71	210.21	102.618	136.556	25.0822	18.1205	19.3705	90.6842	76.847	66.4159
									48.3878	41.0183	47.6795	613.814	472.325	724.553	56.7836	53.9846	55.9421	60.1655	101.884	107.094				239.404	178.343	145.41	155.119	137.979	111.259	33.001	19.9942	17.6969	115.005	73.1042	80.7191
	Test details	P Value	Summary					Average	39.9661	43.1715	37.9669	737.518	584.095	615.109	57.098	46.9701	49.9365	72.4494	74.143	65.4632			Average	216.35	188.765	176.998	158.031	124.608	135.375	24.1835	21.1634	20.8915	94.0895	92.8248	80.0514
	0h vs. 12h	<0.0001	***					Stdev.s	6.94273	11.0119	6.13288	107.506	120.089	81.4846	5.38039	4.70892	7.6813	40.6202	35.6258	25.8815			Stdev.s	18.7144	28.2448	25.3714	29.8782	17.2345	14.4856	5.26467	2.15689	2.96599	12.6963	19.372	8.8956
	0h vs. 24h	<0.0001	***
	0h vs. 3d	<0.0001	***					Mn	Tukey's multiple comparisons test	Mean Diff.	95.00% CI of diff.	Below threshold?	Summary	Adjusted P Value									Mn	Tukey's multiple comparisons test	Mean Diff.	95.00% CI of diff.	Below threshold?	Summary	Adjusted P Value
									WT vs. MIR408-OE#1	-3.205	-17.22 to 10.81	No	ns	0.8175										WT vs. MIR408-OE#1	27.58	-13.65 to 68.82	No	ns	0.216
									WT vs. MIR408-OE#2	1.999	-12.02 to 16.02	No	ns	0.9238										WT vs. MIR408-OE#2	39.35	-1.883 to 80.59	No	ns	0.0619
									MIR408-OE#1 vs. MIR408-OE#2	5.205	-8.814 to 19.22	No	ns	0.5964										MIR408-OE#1 vs. MIR408-OE#2	11.77	-29.47 to 53.00	No	ns	0.7328
								Fe	WT vs. MIR408-OE#1	174.5	75.92 to 273.2	Yes	**	0.0013									Fe	WT vs. MIR408-OE#1	33.42	-3.022 to 69.87	No	ns	0.0735
									WT vs. MIR408-OE#2	93.27	-5.357 to 191.9	No	ns	0.0644										WT vs. MIR408-OE#2	22.66	-13.79 to 59.10	No	ns	0.2603
									MIR408-OE#1 vs. MIR408-OE#2	-81.28	-179.9 to 17.35	No	ns	0.1118										MIR408-OE#1 vs. MIR408-OE#2	-10.77	-47.21 to 25.68	No	ns	0.7171
								Cu	WT vs. MIR408-OE#1	-1.455	-23.71 to 20.80	No	ns	0.9834									Cu	WT vs. MIR408-OE#1	3.02	-3.230 to 9.270	No	ns	0.4275
									WT vs. MIR408-OE#2	4.775	-17.48 to 27.03	No	ns	0.837										WT vs. MIR408-OE#2	3.292	-2.958 to 9.542	No	ns	0.3691
									MIR408-OE#1 vs. MIR408-OE#2	6.23	-16.02 to 28.48	No	ns	0.7411										MIR408-OE#1 vs. MIR408-OE#2	0.2719	-5.978 to 6.522	No	ns	0.9926
								Zn	WT vs. MIR408-OE#1	14.92	-24.03 to 53.87	No	ns	0.5779									Zn	WT vs. MIR408-OE#1	1.265	-22.91 to 25.44	No	ns	0.9893
									WT vs. MIR408-OE#2	4.768	-34.18 to 43.72	No	ns	0.9432										WT vs. MIR408-OE#2	14.04	-10.13 to 38.21	No	ns	0.3039
									MIR408-OE#1 vs. MIR408-OE#2	-10.15	-49.10 to 28.80	No	ns	0.7708										MIR408-OE#1 vs. MIR408-OE#2	12.77	-11.40 to 36.94	No	ns	0.3668
							Figure S1D															Figure S1E
								Concentration of root															Concentration of shoot
								Data	Mn			Fe			Cu			Zn					Data	Mn			Fe			Cu			Zn
									WT	mir408#1	mir408#2	WT	mir408#1	mir408#2	WT	mir408#1	mir408#2	WT	mir408#1	mir408#2				WT	mir408#1	mir408#2	WT	mir408#1	mir408#2	WT	mir408#1	mir408#2	WT	mir408#1	mir408#2
									42.2061	55.8104	32.2026	876.111	661.242	496.91	57.3818	46.2153	58.1561	45.2298	122.456	74.4316				201.944	153.983	172.569	209.71	165.661	186.858	20.0757	19.378	21.139	83.0075	89.9271	82.8051
									40.9126	28.7742	38.3059	820.528	521.842	634.718	52.0974	48.7391	38.625	143.76	43.6284	46.761				208.499	180.857	213.271	260.07	151.279	155.415	23.0792	20.1384	18.577	78.5261	76.6577	82.2907
									29.2329	52.3985	38.429	692.816	508.691	600.556	53.3703	41.621	48.7833	48.8937	49.803	47.5942				202.671	185.169	181.503	166.755	168.68	209.373	21.5904	22.4306	22.479	90.8625	79.5956	75.9282
									39.0914	37.8563	33.2172	684.318	756.376	618.808	65.8566	44.2905	48.1758	64.1975	52.9429	51.4351				196.012	176.532	194.033	150.589	154.353	183.382	21.5391	19.276	19.345	83.7972	74.4863	84.871
									48.3878	41.0183	47.6795	613.814	472.325	724.553	56.7836	53.9846	55.9421	60.1655	101.884	107.094				236.879	210.045	207.3	292.967	207.491	138.712	23.7596	23.7725	17.4585	88.4354	103.825	86.8509
								Average	39.9661	43.1715	37.9669	737.518	584.095	615.109	57.098	46.9701	49.9365	72.4494	74.143	65.4632			Average	209.201	181.317	193.735	216.018	169.493	174.748	22.0088	20.9991	19.7997	84.9257	84.8983	82.5492
								Stdev.s	6.94273	11.0119	6.13288	107.506	120.089	81.4846	5.38039	4.70892	7.6813	40.6202	35.6258	25.8815			Stdev.s	16.0922	20.0649	17.0543	60.4344	22.4729	27.8047	1.44426	2.00491	2.00969	4.83404	12.1238	4.119
								Mn	Tukey's multiple comparisons test	Mean Diff.	95.00% CI of diff.	Below threshold?	Summary	Adjusted P Value									Mn	Tukey's multiple comparisons test	Mean Diff.	95.00% CI of diff.	Below threshold?	Summary	Adjusted P Value
									WT vs. mir408#1	-6.282	-15.85 to 3.281	No	ns	0.2267										WT vs. mir408#1	27.88	-2.180 to 57.95	No	ns	0.0701
									WT vs. mir408#2	2.829	-6.734 to 12.39	No	ns	0.7164										WT vs. mir408#2	15.47	-14.60 to 45.53	No	ns	0.3851
									mir408#1 vs. mir408#2	9.112	-0.4515 to 18.67	No	ns	0.0623										mir408#1 vs. mir408#2	-12.42	-42.48 to 17.65	No	ns	0.5309
								Fe	WT vs. mir408#1	153.4	-22.52 to 329.4	No	ns	0.0902									Fe	WT vs. mir408#1	46.53	-21.88 to 114.9	No	ns	0.2065
									WT vs. mir408#2	122.4	-53.53 to 298.3	No	ns	0.1937										WT vs. mir408#2	41.27	-27.13 to 109.7	No	ns	0.2793
									mir408#1 vs. mir408#2	-31.01	-207.0 to 144.9	No	ns	0.8863										mir408#1 vs. mir408#2	-5.255	-73.66 to 63.15	No	ns	0.9772
								Cu	WT vs. mir408#1	10.13	-0.09511 to 20.35	No	ns	0.0522									Cu	WT vs. mir408#1	1.01	-2.093 to 4.112	No	ns	0.6696
									WT vs. mir408#2	7.162	-3.061 to 17.38	No	ns	0.1899										WT vs. mir408#2	2.209	-0.8937 to 5.312	No	ns	0.1812
									mir408#1 vs. mir408#2	-2.966	-13.19 to 7.257	No	ns	0.7253										mir408#1 vs. mir408#2	1.199	-1.903 to 4.302	No	ns	0.5722
								Zn	WT vs. mir408#1	-1.694	-60.05 to 56.67	No	ns	0.9967									Zn	WT vs. mir408#1	0.02738	-13.31 to 13.36	No	ns	>0.9999
									WT vs. mir408#2	6.986	-51.37 to 65.35	No	ns	0.9456										WT vs. mir408#2	2.377	-10.96 to 15.71	No	ns	0.884
									mir408#1 vs. mir408#2	8.68	-49.68 to 67.04	No	ns	0.9175										mir408#1 vs. mir408#2	2.349	-10.98 to 15.68	No	ns	0.8864

## Sheet: Figure S2
Figure S2A								Figure S2C
	Relative expression of miR408-5p								Relative expression of miR408-5p
	Data	0h	12h	24h	3d				Data	0h	12h	24h	3d
		0.789902	5.6438	14.0468	28.9762					1.01321	38.9537	53.6821	69.1828
		1.08841	5.26423	14.0015	28.7768					0.981034	39.1462	52.5778	65.9789
		1.16314	5.62214	13.8886	29.7226					1.00604	38.5332	51.3925	63.9653
	Average	1.01382	5.51006	13.979	29.1586				Average	1.0001	38.8777	52.5508	66.3757
	Stdev.s	0.197485	0.213169	0.0814925	0.49854				Stdev.s	0.0168931	0.313515	1.14504	2.63126
	Test details	P Value	Summary						Test details	P Value	Summary
	0h vs. 12h	<0.0001	***						0h vs. 12h	<0.0001	***
	0h vs. 24h	<0.0001	***						0h vs. 24h	<0.0001	***
	0h vs. 3d	<0.0001	***						0h vs. 3d	<0.0001	***
Figure S2D								Figure S2E
	LUC/REN								Relative expression of UCL8
	Data	I+III	I+IV	II+III	II+IV				Data	WT	mir408#1	mir408#2
		0.078328	0.42291	0.274892	0.366667					0.989273	12.1418	19.2729
		0.04437	0.26659	0.474542	0.328601					1.21379	18.2156	16.4896
		0.059523	0.30663	0.476895	0.288568					0.832799	12.0923	16.0347
	Average	0.0607403	0.332043	0.408776	0.327945				Average	1.01195	14.1499	17.2657
	Stdev.s	0.0170117	0.0811995	0.115953	0.0390536				Stdev.s	0.191505	3.52112	1.75307
	Tukey's multiple comparisons test	Mean Diff.	95.00% CI of diff.	Below threshold?	Summary	Adjusted P Value			Test details	P Value	Summary
	I+III vs. I+IV	-0.2713	-0.4646 to -0.07804	Yes	**	0.0087			WT vs. mir408#1	<0.0001	***
	I+III vs. II+III	-0.348	-0.5413 to -0.1548	Yes	**	0.0019			WT vs. mir408#2	<0.0001	***
	I+III vs. II+IV	-0.2672	-0.4605 to -0.07394	Yes	**	0.0095
	I+IV vs. II+III	-0.07673	-0.2700 to 0.1165	No	ns	0.6036
	I+IV vs. II+IV	0.004098	-0.1892 to 0.1974	No	ns	0.9999
	II+III vs. II+IV	0.08083	-0.1124 to 0.2741	No	ns	0.566
Figure S2F													Figure S2G
	Relative expression of HIPP19 without Cd treatment						Relative expression of HIPP19 under Cd treatment							Relative expression of miR408-5p without Cd treatment					Relative expression of miR408-5p under Cd treatment
	Data	WT	mir408#1	STTM-5p#1	STTM-3p#1		Data	WT	mir408#1	STTM-5p#1	STTM-3p#1			Data	WT	STTM-5p#1	STTM-3p#1		Data	WT	STTM-5p#1	STTM-3p#1
		1.03526	0.833161	0.981686	1.06683			1.00463	0.99539	0.97716	1.38831				1.00928	0.431271	0.994905			1.10701	0.40239	0.773782
		0.913831	0.856584	0.66128	1.07425			0.950439	0.948246	0.997692	1.40769				1.00231	0.428292	0.961483			0.95705	0.39685	0.768438
		1.05702	0.990801	0.652176	1.11214			1.04729	0.981686	0.937354	0.99539				0.988514	0.443396	0.954842			0.943874	0.39685	0.959264
	Average	1.00204	0.893515	0.765047	1.08441		Average	1.00079	0.975107	0.970736	1.2638			Average	1.00004	0.43432	0.97041		Average	1.00264	0.398697	0.833828
	Stdev.s	0.0771597	0.0850618	0.18767	0.024299		Stdev.s	0.0485416	0.0242506	0.0306776	0.232651			Stdev.s	0.0105708	0.00800003	0.0214717		Stdev.s	0.0906219	0.00319842	0.108664
	Test details	P Value	Summary				Test details	P Value	Summary					Test details	P Value	Summary			Test details	P Value	Summary
	WT vs. mir408#1	0.6015	ns				WT vs. mir408#1	0.9921	ns					WT vs. STTM-5p#1	<0.0001	***			WT vs. STTM-5p#1	0.0002	***
	WT vs. STTM-5p#1	0.0888	ns				WT vs. STTM-5p#1	0.9875	ns					WT vs. STTM-3p#1	0.092	ns			WT vs. STTM-3p#1	0.0873	ns
	WT vs. STTM-3p#1	0.7715	ns				WT vs. STTM-3p#1	0.0821	ns

## Sheet: Figure S4
Figure S4A											Figure S4B
	Cd concentration of root					Cd concentration of shoot						Cd translocation ratio
	Data	WT	hipp19#1	hipp19#2		Data	WT	hipp19#1	hipp19#2			Data	WT	hipp19#1	hipp19#2
		15.3698	13.1826	12.6986			1.29453	0.215623	0.748388				7.01914	1.60934	5.56547
		17.1484	11.9547	14.5788			1.1453	0.436749	0.623882				6.93489	3.5246	4.10377
		14.3622	13.6053	13.5201			0.41553	0.2559	0.0495809				2.81187	1.84616	0.365379
		14.3935	11.7849	11.6706			1.17371	0.902327	0.0723695				6.3736	7.11209	0.61628
		17.2414	12.1118	14.4856			0.529137	0.0190988	1.16657				3.54586	0.15744	7.45308
		14.9317	13.2224	13.901			0.813151	0.40555	0.408702				5.16455	2.97588	2.85612
		14.6817	11.1809	13.6485			0.872001	0.350661	0.399108				5.60638	3.04088	2.84112
		16.9387	14.1419	10.5373			1.07441	0.553853	0.24753				5.96458	3.7688	2.29517
	Average	15.6334	12.6481	13.1301		Average	0.914721	0.39247	0.464516			Average	5.42761	3.0044	3.26205
	Stdev.s	1.26522	1.03022	1.41372		Stdev.s	0.316229	0.261646	0.374029			Stdev.s	1.53401	2.03971	2.39781
	Test details	P Value	Summary			Test details	P Value	Summary				Test details	P Value	Summary
	WT vs. hipp19#1	0.0002	***			WT vs. hipp19#1	0.0075	**				WT vs. hipp19#1	0.0511	ns
	WT vs. hipp19#2	0.0012	**			WT vs. hipp19#2	0.0209	*				WT vs. hipp19#2	0.0862	ns
Figure S4C											Figure S4D
	Cd concentration of root					Cd concentration of shoot						Cd translocation ratio
	Data	WT	hipp19#1	hipp19#2		Data	WT	hipp19#1	hipp19#2			Data	WT	hipp19#1	hipp19#2
		55.7412	38.7738	32.8368			3.28865	1.16035	1.36851				5.57116	2.90567	4.00087
		40.9411	31.3551	33.6139			2.12617	1.8344	1.08653				4.93687	5.52705	3.13116
		44.6353	33.7174	30.8819			2.81524	1.83684	1.74666				5.93299	5.16631	5.35317
		56.8158	37.7105	31.3922			2.35615	1.58164	1.87557				3.98187	4.02534	5.6378
		53.711	41.0491	32.2278			2.38639	1.63835	1.09482				4.25401	3.83802	3.28551
		43.252	35.2274	34.6912			1.65862	2.07004	0.876709				3.69316	5.55009	2.46489
		56.1658	30.5522	33.0186			3.38775	1.04848	1.27732				5.68857	3.31792	3.72442
		52.3622	35.8849	32.3367			3.52583	0.800961	1.2535				6.30873	2.1833	3.73175
	Average	50.453	35.5338	32.6249		Average	2.6931	1.49638	1.32245			Average	5.04592	4.06421	3.9162
	Stdev.s	6.45337	3.61443	1.20983		Stdev.s	0.670257	0.444622	0.338267			Stdev.s	0.976264	1.25653	1.08411
	Test details	P Value	Summary			Test details	P Value	Summary				Test details	P Value	Summary
	WT vs. hipp19#1	<0.0001	***			WT vs. hipp19#1	0.0002	***				WT vs. hipp19#1	0.1753	ns
	WT vs. hipp19#2	<0.0001	***			WT vs. hipp19#2	<0.0001	***				WT vs. hipp19#2	0.1069	ns

## Sheet: Figure S6
Figure S6A							Figure S6B
	Relative expression of miR408-3p							Relative expression of UCL7						Relative expression of UCL5						Relative expression of UCL8						Relative expression of UCL9						Relative expression of UCL17						Relative expression of UCL30
	Data	0h	12h	24h	3d			Data	0h	12h	24h	3d		Data	0h	12h	24h	3d		Data	0h	12h	24h	3d		Data	0h	12h	24h	3d		Data	0h	12h	24h	3d		Data	0h	12h	24h	3d
		0.979541	1.24664	2.04079	7.25709				0.89817	0.526784	0.374169	0.246526			0.996899	1.86413	2.60188	0.815068			0.960822	1.31342	1.68148	3.27114			1.0358	2.42192	4.06067	4.11029			0.928554	2.83004	3.42617	3.39047			1.00047	2.35898	4.06191	2.85803
		1.00346	1.43824	2.03419	8.14931				1.05628	0.512278	0.387643	0.306695			0.87348	1.69039	2.60417	0.854047			1.11869	1.49522	1.75214	3.36206			0.998143	2.40161	3.62916	4.33053			0.990965	2.74278	3.52057	2.95601			0.956819	2.21023	4.03479	2.63124
		1.01737	1.45409	2.00808	8.48048				1.05406	0.533079	0.372047	0.30367			1.14841	1.72442	2.38473	0.845207			1.03843	1.55177	1.99851	3.49327			0.967234	2.57773	3.85167	4.36446			1.08676	2.73736	3.23513	2.91055			1.04463	2.3675	4.11535	2.91116
	Average	1.00012	1.37966	2.02769	7.9623			Average	1.00283	0.524047	0.377953	0.28563		Average	1.00626	1.75965	2.53026	0.838107		Average	1.03931	1.45347	1.81071	3.37549		Average	1.00039	2.46709	3.84717	4.26843		Average	1.00209	2.77006	3.39396	3.08568		Average	1.00064	2.31224	4.07068	2.80015
	Stdev.s	0.0191337	0.115467	0.0172964	0.632772			Stdev.s	0.0906488	0.0106672	0.00845859	0.0338991		Stdev.s	0.137703	0.0920711	0.126038	0.0204367		Stdev.s	0.0789353	0.12454	0.166435	0.111671		Stdev.s	0.0343382	0.0963544	0.215794	0.137994		Stdev.s	0.0796889	0.052014	0.145418	0.264934		Stdev.s	0.043908	0.088442	0.0409865	0.148666
	Test details	P Value	Summary					Test details	P Value	Summary				Test details	P Value	Summary				Test details	P Value	Summary				Test details	P Value	Summary				Test details	P Value	Summary				Test details	P Value	Summary
	0h vs. 12h	0.462	ns					0h vs. 12h	<0.0001	***				0h vs. 12h	<0.0001	***				0h vs. 12h	0.0106	*				0h vs. 12h	<0.0001	***				0h vs. 12h	<0.0001	***				0h vs. 12h	<0.0001	***
	0h vs. 24h	0.0134	*					0h vs. 24h	<0.0001	***				0h vs. 24h	<0.0001	***				0h vs. 24h	0.0002	***				0h vs. 24h	<0.0001	***				0h vs. 24h	<0.0001	***				0h vs. 24h	<0.0001	***
	0h vs. 3d	<0.0001	***					0h vs. 3d	<0.0001	***				0h vs. 3d	0.2325	ns				0h vs. 3d	<0.0001	***				0h vs. 3d	<0.0001	***				0h vs. 3d	<0.0001	***				0h vs. 3d	<0.0001	***
Figure S6C													Figure S6D
	Relative expression of UCL7 without Cd treatment						Relative expression of UCL7 under Cd treatment							Relative expression of miR408-3p without Cd treatment						Relative expression of miR408-3p under Cd treatment
	Data	WT	mir408#1	STTM-5p#1	STTM-3p#1		Data	WT	mir408#1	STTM-5p#1	STTM-3p#1			Data	WT	STTM-5p#1	STTM-3p#1			Data	WT	STTM-5p#1	STTM-3p#1
		0.948246	2.51403	0.825496	3.00355			1.00463	2.96219	1.17555	2.85469				1.04729	0.937355	0.543367				1.00463	0.950442	0.25349
		1.00231	2.82843	0.854607	2.8219			0.95705	3.15287	1.03766	2.85469				0.95705	1.09177	0.528509				1.00463	0.950442	0.239817
		1.05214	2.71321	0.848704	3.13109			1.04006	3.1748	1.10445	2.85469				0.997692	1.06191	0.570382				0.990801	1.19472	0.233259
	Average	1.0009	2.68522	0.842936	2.98551		Average	1.00058	3.09662	1.10589	2.85469			Average	1.00068	1.03035	0.547419			Average	1.00264	0.398697	0.833828
	Stdev.s	0.0519638	0.159058	0.0153889	0.155384		Stdev.s	0.041653	0.116933	0.0689552	0			Stdev.s	0.045196	0.0819043	0.0212285			Stdev.s	0.0906219	0.00319842	0.108664
	Test details	P Value	Summary				Test details	P Value	Summary					Test details	P Value	Summary				Test details	P Value	Summary
	WT vs. mir408#1	<0.0001	***				WT vs. mir408#1	<0.0001	***					WT vs. STTM-5p#1	0.7848	ns				WT vs. STTM-5p#1	0.8777	ns
	WT vs. STTM-5p#1	0.3401	ns				WT vs. STTM-5p#1	0.2874	ns					WT vs. STTM-3p#1	0.0001	***				WT vs. STTM-3p#1	<0.0001	***
	WT vs. STTM-3p#1	<0.0001	***				WT vs. STTM-3p#1	<0.0001	***
Figure S6E
	Concentration of root														Concentration of shoot
	Data	Mn			Fe			Cu			Zn				Data	Mn			Fe			Cu			Zn
		WT	STTM-3p#1	STTM-3p#2	WT	STTM-3p#1	STTM-3p#2	WT	STTM-3p#1	STTM-3p#2	WT	STTM-3p#1	STTM-3p#2			WT	STTM-3p#1	STTM-3p#2	WT	STTM-3p#1	STTM-3p#2	WT	STTM-3p#1	STTM-3p#2	WT	STTM-3p#1	STTM-3p#2
		71.2353	53.7918	72.5388	548.388	765.047	713.373	58.2964	80.1796	81.0033	52.3257	70.7451	82.8306			170.144	291.957	246.399	124.357	193.295	175.35	28.6139	22.0548	26.3057	79.5742	93.4661	90.0892
		62.8497	56.2953	86.5184	601.74	795.939	785.3	71.0787	80.7432	74.3046	87.5831	76.3879	74.3829			189.142	285.621	285.81	127.386	203.072	167.388	20.9188	25.8172	28.714	65.7258	99.1877	81.6307
		89.8889	70.3054	58.7358	646.962	901.06	743.104	81.8904	72.6627	68.8819	72.2335	79.4529	76.8586			192.416	295.046	262.463	141.981	133.243	189.229	20.5674	23.3027	27.3288	89.7882	95.4915	94.0198
		63.5786	81.3638	57.7983	542.816	1104.14	737.405	61.3495	78.1281	80.015	68.5377	76.6722	72.5593			179.381	269.05	238.936	122.638	278.451	163.147	21.0404	19.6739	24.8234	74.7323	83.1417	83.7245
		73.1497	73.0801	67.6633	620.872	866.578	708.924	68.2265	80.4657	86.9604	79.4175	82.1987	83.345			206.203	259.841	250.012	152.825	175.195	184.472	21.0186	19.9663	21.2392	82.8452	84.4982	78.2488
	Average	72.1404	66.9673	68.6509	592.156	886.553	737.621	68.1683	78.4359	78.233	72.0195	77.0913	77.9953		Average	187.457	280.303	256.724	133.837	196.651	175.917	22.4318	22.163	25.6822	78.5331	91.1571	85.5426
	Stdev.s	10.9141	11.6539	11.7413	45.4704	133.163	30.4747	9.2293	3.3878	6.89008	13.2001	4.26049	4.89619		Stdev.s	13.6362	15.2216	18.3508	13.0745	52.9733	11.0288	3.4611	2.53401	2.86226	9.01151	7.02134	6.4098
	Mn	Tukey's multiple comparisons test	Mean Diff.	95.00% CI of diff.	Below threshold?	Summary	Adjusted P Value								Mn	Tukey's multiple comparisons test	Mean Diff.	95.00% CI of diff.	Below threshold?	Summary	Adjusted P Value
		WT vs. STTM-3p#1	5.173	-14.13 to 24.48	No	ns	0.7596									WT vs. STTM-3p#1	-92.85	-119.6 to -66.09	Yes	****	<0.0001
		WT vs. STTM-3p#2	3.49	-15.82 to 22.80	No	ns	0.8809									WT vs. STTM-3p#2	-69.27	-96.02 to -42.51	Yes	****	<0.0001
		STTM-3p#1 vs. STTM-3p#2	-1.684	-20.99 to 17.62	No	ns	0.9707									STTM-3p#1 vs. STTM-3p#2	23.58	-3.178 to 50.34	No	ns	0.0865
	Fe	WT vs. STTM-3p#1	-294.4	-434.7 to -154.1	Yes	***	0.0003								Fe	WT vs. STTM-3p#1	-62.81	-117.0 to -8.585	Yes	*	0.0236
		WT vs. STTM-3p#2	-145.5	-285.7 to -5.211	Yes	*	0.042									WT vs. STTM-3p#2	-42.08	-96.31 to 12.15	No	ns	0.1381
		STTM-3p#1 vs. STTM-3p#2	148.9	8.677 to 289.2	Yes	*	0.0373									STTM-3p#1 vs. STTM-3p#2	20.73	-33.49 to 74.96	No	ns	0.5789
	Cu	WT vs. STTM-3p#1	-10.27	-21.96 to 1.428	No	ns	0.0879								Cu	WT vs. STTM-3p#1	0.2689	-4.755 to 5.292	No	ns	0.9888
		WT vs. STTM-3p#2	-10.06	-21.76 to 1.631	No	ns	0.095									WT vs. STTM-3p#2	-3.25	-8.274 to 1.773	No	ns	0.2358
		STTM-3p#1 vs. STTM-3p#2	0.2028	-11.49 to 11.90	No	ns	0.9988									STTM-3p#1 vs. STTM-3p#2	-3.519	-8.543 to 1.504	No	ns	0.1899
	Zn	WT vs. STTM-3p#1	-5.072	-19.40 to 9.258	No	ns	0.624								Zn	WT vs. STTM-3p#1	-12.62	-25.38 to 0.1370	No	ns	0.0526
		WT vs. STTM-3p#2	-5.976	-20.31 to 8.354	No	ns	0.5248									WT vs. STTM-3p#2	-7.009	-19.77 to 5.751	No	ns	0.3408
		STTM-3p#1 vs. STTM-3p#2	-0.9039	-15.23 to 13.43	No	ns	0.9845									STTM-3p#1 vs. STTM-3p#2	5.614	-7.146 to 18.38	No	ns	0.4901
Figure S6G
	Concentration of root														Concentration of shoot
	Data	Mn			Fe			Cu			Zn				Data	Mn			Fe			Cu			Zn
		WT	ucl7#1	ucl7#2	WT	ucl7#1	ucl7#2	WT	ucl7#1	ucl7#2	WT	ucl7#1	ucl7#2			WT	ucl7#1	ucl7#2	WT	ucl7#1	ucl7#2	WT	ucl7#1	ucl7#2	WT	ucl7#1	ucl7#2
		29.5484	30.1078	29.2037	753.091	852.161	773.667	58.3371	50.2666	60.0943	76.7921	110.376	79.9179			169.031	171.555	165.874	320.14	191.607	231.874	23.3706	18.964	22.1185	144.662	82.2905	79.5314
		24.6405	31.2846	33.8891	853.322	601.377	836.172	64.8924	54.3151	62.0181	174.501	78.7962	81.7834			219.37	166.778	141.33	263.7	167.763	138.719	21.7568	17.9745	17.859	78.9331	70.0684	67.2026
		53.0663	30.5319	30.8119	804.637	622.947	766.529	100.649	53.9449	71.7341	155.798	76.1178	115.248			240.015	162.442	176.332	155.393	253.844	151.476	24.1452	19.0082	18.8827	88.1149	75.0499	90.2309
		38.0705	24.854	49.0911	570.841	831.814	654.049	67.5714	55.7328	63.3646	152.096	82.2278	80.3492			190.248	144.079	169.264	146.495	107.671	317.629	20.1513	15.8814	23.7404	81.5314	80.3368	77.5906
		28.9761	32.3857	26.3402	947.3	848.566	831.493	57.7094	64.2948	52.5731	76.3113	214.008	64.9604			200.876	210.005	173.362	142.553	133.548	140.908	20.8623	22.3762	22.451	86.4588	83.938	96.7247
	Average	34.8604	29.8328	33.8672	785.838	751.373	772.382	69.8318	55.7108	61.9568	127.1	112.305	84.4517		Average	203.908	170.972	165.232	205.656	170.886	196.121	22.0572	18.8408	21.0103	95.9401	78.3367	82.256
	Stdev.s	11.281	2.91451	8.93739	139.887	127.542	73.4879	17.7361	5.20555	6.87573	46.919	58.4895	18.5257		Stdev.s	27.1797	24.1736	13.94	81.3696	56.3724	78.0692	1.67595	2.34793	2.5107	27.4856	5.70474	11.4972
	Mn	Tukey's multiple comparisons test	Mean Diff.	95.00% CI of diff.	Below threshold?	Summary	Adjusted P Value								Mn	Tukey's multiple comparisons test	Mean Diff.	95.00% CI of diff.	Below threshold?	Summary	Adjusted P Value
		WT vs. ucl7#1	5.028	-9.278 to 19.33	No	ns	0.628									WT vs. ucl7#1	32.94	-5.011 to 70.88	No	ns	0.0919
		WT vs. ucl7#2	0.9932	-13.31 to 15.30	No	ns	0.9813									WT vs. ucl7#2	38.68	0.7280 to 76.62	Yes	*	0.0457
		ucl7#1 vs. ucl7#2	-4.034	-18.34 to 10.27	No	ns	0.738									ucl7#1 vs. ucl7#2	5.739	-32.21 to 43.69	No	ns	0.9148
	Fe	WT vs. ucl7#1	34.47	-163.4 to 232.3	No	ns	0.8888								Fe	WT vs. ucl7#1	34.77	-88.04 to 157.6	No	ns	0.7363
		WT vs. ucl7#2	13.46	-184.4 to 211.3	No	ns	0.982									WT vs. ucl7#2	9.535	-113.3 to 132.3	No	ns	0.9767
		ucl7#1 vs. ucl7#2	-21.01	-218.8 to 176.8	No	ns	0.9569									ucl7#1 vs. ucl7#2	-25.23	-148.0 to 97.58	No	ns	0.8493
	Cu	WT vs. ucl7#1	14.12	-5.091 to 33.33	No	ns	0.1645								Cu	WT vs. ucl7#1	3.216	-0.5091 to 6.942	No	ns	0.0938
		WT vs. ucl7#2	7.875	-11.34 to 27.09	No	ns	0.5358									WT vs. ucl7#2	1.047	-2.679 to 4.772	No	ns	0.7395
		ucl7#1 vs. ucl7#2	-6.246	-25.46 to 12.97	No	ns	0.6701									ucl7#1 vs. ucl7#2	-2.169	-5.895 to 1.556	No	ns	0.3022
	Zn	WT vs. ucl7#1	14.79	-60.45 to 90.04	No	ns	0.8609								Zn	WT vs. ucl7#1	17.6	-11.95 to 47.15	No	ns	0.2875
		WT vs. ucl7#2	42.65	-32.59 to 117.9	No	ns	0.3199									WT vs. ucl7#2	13.68	-15.87 to 43.24	No	ns	0.4561
		ucl7#1 vs. ucl7#2	27.85	-47.39 to 103.1	No	ns	0.5981									ucl7#1 vs. ucl7#2	-3.919	-33.47 to 25.63	No	ns	0.9337

[truncated: 5 more sheets: Figure S7, Figure S8, Figure S9, Figure S11, Figure S13]
